# Supplementary material for: Prevalence, causes, impacts, and management of needle phobia: An international survey of a general adult population
Source: PLoS One. 2022 Nov 21;17(11):e0276814. doi: 10.1371/journal.pone.0276814 (PMC9678288; doi:10.1371/journal.pone.0276814)
Supplement: S1 Dataset — (XLSX) [file pone.0276814.s005.xlsx]

## Sheet: Sheet
Custom Data 1	custom_value7	custom_value8	collector_type_source	custom_value9	Do you experience a fear of needles?	(If yes to Q1) When do you experience it?	(If yes to Q1) When have you experienced needle phobia? Choose all that apply.							Has anyone in your family ever been diagnosed or reported having needle phobia?	Please rate the intensity of the needle fear you feel during, before or after meidcal procedures/interventions on a scale of 0 to 10, where 0 indicates "no fear at all" and 10 indicates "very strong, unreasonable fear or avoidance."											Which of the following contribute to the needle fear that you experience during or before medical procedures/interventions? Please select all that apply and rank based on their role in your overall fear of needles.								Have you ever avoided medical treatment (e.g., blood draws, injections/vaccines) because you knew a needle would be involved?	(If yes to Q7) What was the main reason you avoided this procedure?	(If yes to Q7) Would you have undergone the treatment (e.g., blood draws, injections/vaccinations) if needles were not involved?	Which of the following procedures would you avoid in order to reduce your exposure to needles? (Select all that apply)							Have you ever sought help for needle-phobia?		Have you shared your fear of needles with any of the below medical personnel?
					Response	Response	Under 18	18-24	25-34	35-44	45-54	55-64	65+	Response	0	1	2	3	4	5	6	7	8	9	10	Pain	Previous traumatic experience with needles	General anxiety	Having to see blood	Fear of fainting/feeling dizzy	Disgust regarding the procedure	Fear of something going wrong during the procedure	Other (please specify)	Response	Response	Response	Vaccinations	Blood draw from a vein in the arm	Capillary blood draw (fingerstick)	Injection for pain relief	Injection for the treatment of a mild medical condition (low risk of morbidity)	Injection for the treatment of a severe medical condition (significant risk of morbidity/mortality)	Blood donation	Response	Other (please specify)	Physician	Nurse	Other Clinician	Other (please specify)
10a7ab6451261c6062dd9e1391			smc		No	Before a medical procedure	Under 18							No	0											1	7	3	6	5	4	2	8	No	Pain	Yes			Capillary blood draw (fingerstick)			Injection for the treatment of a severe medical condition (significant risk of morbidity/mortality)	Blood donation	NO				Other Clinician	None
219e034b98425b8bb81fab2424			smc		No	During a medical procedure	Under 18							No	0											1	8	7	6	5	4	3	2	No	Pain	No			Capillary blood draw (fingerstick)					NO				Other Clinician
50c74eee037c7c2c6f981dde63			smc		No	During a medical procedure					45-54			No					4							2	1	3	4	5	6	7	8	No	General anxiety	Yes	Vaccinations	Blood draw from a vein in the arm						NO		Physician
423b5d1ef4c0accc4ff060ecc5			smc		No	After a medical procedure							65+	No	0											1	3	4	5	6	7	8	2	No	Disgust regarding the procedure	No		Blood draw from a vein in the arm						NO				Other Clinician
2d837af6bdec81605cfb1f8bcd			smc		Yes	Before a medical procedure	Under 18	18-24	25-34	35-44	45-54	55-64		No				3								7	6	1	5	4	3	2	8	No	Pain	Yes	Vaccinations							NO				Other Clinician
d5bb395f25283e739ecbdcf5a0			smc		Yes	During a medical procedure				35-44	45-54			Yes									8			3	1	4	2	6	8	5	7	Yes	Pain	Yes	Vaccinations	Blood draw from a vein in the arm	Capillary blood draw (fingerstick)		Injection for the treatment of a mild medical condition (low risk of morbidity)			Yes -- saw a therapist in person		Physician	Nurse
f732b93a2323ce9df2be6599ef			smc		No	During a medical procedure				35-44	45-54			No	0										10	1	2	3	5	7	4		8	Yes	Fear of fainting/feeling dizzy	Yes	Vaccinations	Blood draw from a vein in the arm						Yes -- saw a therapist remotely (e.g., video call, phone call, or text)		Physician	Nurse
d65a2f4fdbe1353afeb435e1d1			smc		Yes	Before a medical procedure	Under 18							No					4							5	2	1	6	4	7	3		No	Fear of something going wrong during the procedure	Yes				Injection for pain relief	Injection for the treatment of a mild medical condition (low risk of morbidity)			NO			Nurse
1ba3e3256c1665414d60fb5f41			smc		Yes	Before a medical procedure	Under 18	18-24	25-34	35-44	45-54			No						5								2	1			3		No	General anxiety	Yes					Injection for the treatment of a mild medical condition (low risk of morbidity)			NO			Nurse
f11224bf95ba8cb65161d212e6			smc		No	During a medical procedure					45-54			No		1										1	2	3	4	5	6	7	8	No	Pain	Yes							Blood donation	NO				Other Clinician	?
ea7e0ec591a8c350335c54c7bc			smc		No	During a medical procedure	Under 18							No		1										2	7	1	3	4	6	5	8	Yes	General anxiety	Yes							Blood donation	NO		Physician
3f1d9b02bc3b0641af97bad246			smc		No	During a medical procedure				35-44				No									8			1	5	4	6	3	7	2	8	No	Pain	No							Blood donation	NO		Physician
cc1b368c83d041c00d4a786405			smc		No	Before a medical procedure			25-34					No					4							3	1	2	5	6	7	4	8	No	Previous traumatic experience with needles	Yes		Blood draw from a vein in the arm						NO			Nurse
1f79ac11e88c5d294ff1a1a0df			smc		Yes	Before a medical procedure				35-44	45-54			No					4							3	1	4	5	6	2	7	8	Yes	Previous traumatic experience with needles	Yes	Vaccinations	Blood draw from a vein in the arm				Injection for the treatment of a severe medical condition (significant risk of morbidity/mortality)		NO				Other Clinician
dd301f1aedd2e819c22f84f94f			smc		Yes	Before a medical procedure	Under 18	18-24	25-34	35-44	45-54	55-64		No								7						6				5		Yes	General anxiety	Yes	Vaccinations							NO				Other Clinician
90543b841737f09bd33fc671bd			smc		Yes	Before a medical procedure	Under 18	18-24	25-34	35-44	45-54			No									8					1			2	3		No	General anxiety	Yes							Blood donation	NO				Other Clinician	No one
a6fd17bc7e4917e5d0be3c6562			smc		Yes	During a medical procedure	Under 18	18-24	25-34	35-44	45-54	55-64	65+	No							6					2	1	3	5	4	6	8		No	Pain	Yes							Blood donation	NO				Other Clinician
3eaf71d7e82257ac8fa55f8c6d			smc		No	Before a medical procedure	Under 18							No		1										2	3	4	6	7	5	1		No	Pain	Yes							Blood donation	NO				Other Clinician	no one
0ac4eba2fe729b847903b25e74			smc		Yes	Before a medical procedure	Under 18							No										9		3	8	2	6	5	7	1	4	Yes	Fear of something going wrong during the procedure	Yes	Vaccinations	Blood draw from a vein in the arm		Injection for pain relief	Injection for the treatment of a mild medical condition (low risk of morbidity)	Injection for the treatment of a severe medical condition (significant risk of morbidity/mortality)	Blood donation	NO			Nurse
b2bf971478ffaec57a045f7cf2			smc		Yes	During a medical procedure	Under 18	18-24						No							6					4	3	2	5	7	6	1		Yes	Fear of something going wrong during the procedure	Yes	Vaccinations	Blood draw from a vein in the arm					Blood donation	NO				Other Clinician
e3210d2ab9d8437fedf0a8e4c1			smc		Yes	Before a medical procedure	Under 18	18-24	25-34	35-44	45-54			Yes									8			2	1	3	4	5	6	7	8	Yes	Previous traumatic experience with needles	Yes	Vaccinations	Blood draw from a vein in the arm					Blood donation	NO		Physician	Nurse	Other Clinician
78079f3a7d6908ef513763fb8d			smc		Yes	During a medical procedure	Under 18							No				3								2	3	5	7	1	6	4	8	No	Fear of fainting/feeling dizzy	No	Vaccinations							NO			Nurse
6d714625976cb4da685297d8d7			smc		Yes	Before a medical procedure			25-34					No							6					1	2	3	4	5	6	7	8	Yes	Pain	No	Vaccinations							Yes -- saw a therapist in person		Physician
57a28217c1e4bbdbcebf212356			smc		Yes	Before a medical procedure	Under 18	18-24	25-34	35-44	45-54			No						5						4	7	3	5	6	1	2		Yes	Disgust regarding the procedure	Yes	Vaccinations	Blood draw from a vein in the arm	Capillary blood draw (fingerstick)	Injection for pain relief	Injection for the treatment of a mild medical condition (low risk of morbidity)	Injection for the treatment of a severe medical condition (significant risk of morbidity/mortality)	Blood donation	NO			Nurse
4eda883a5d1b399f9b3eeaced6			smc		Yes	Before a medical procedure					45-54			No			2									1	2	3	4	5	6	7	8	No	Pain	Yes				Injection for pain relief				NO			Nurse
e73c1c7cd59616ad1bbb689822			smc		Yes	Before a medical procedure		18-24						No					4							1	2	3	4	5	6	7	8	Yes	Previous traumatic experience with needles	Yes		Blood draw from a vein in the arm					Blood donation	NO		Physician
e372bb5848a59e0d2944e0d949			smc		Yes	Before a medical procedure	Under 18	18-24	25-34	35-44	45-54			No									8			3	4	1	7	5	6	2	8	Yes	General anxiety	Yes	Vaccinations	Blood draw from a vein in the arm	Capillary blood draw (fingerstick)	Injection for pain relief	Injection for the treatment of a mild medical condition (low risk of morbidity)	Injection for the treatment of a severe medical condition (significant risk of morbidity/mortality)	Blood donation	NO		Physician	Nurse
d446fe561619d28f2d7e3bd82c			smc		Yes	During a medical procedure					45-54			No						5		7				1	3	2	4	6	5	7	8	No	Having to see your own blood	No	Vaccinations	Blood draw from a vein in the arm						NO			Nurse
d5b2d4d6c68a93c9545f527902			smc		No	Before a medical procedure	Under 18							No	0											1	2	5	6	7	8	3		No	Previous traumatic experience with needles	Yes					Injection for the treatment of a mild medical condition (low risk of morbidity)			NO			Nurse		None
3aac14a031c69f3e7693299543			smc		No	Before a medical procedure		18-24						No	0											8	2	3	7	5	4	1	6	No	General anxiety	No							Blood donation	NO				Other Clinician
0c6a819f6763daf38a89d09171			smc		No	After a medical procedure	Under 18							No	0											2	3	4	5	6	7	8	1	No	Pain	Yes				Injection for pain relief			Blood donation	Other (please specify)	Do not have any issue with needles			Other Clinician	Do not have any issue with needles
d9ab6a795b8b6e37fb0d31ad35			smc		Yes	Before a medical procedure						55-64		No									8			3	6	1	2	7	5	4	8	No	Fear of something going wrong during the procedure	Yes	Vaccinations	Blood draw from a vein in the arm					Blood donation	NO			Nurse
41300d31fe01f3914b9f031eae			smc		No	After a medical procedure							65+	No	0											1	8	3	7	6	5	4	2	No	Fear of fainting/feeling dizzy	No							Blood donation	Other (please specify)	I have no fear or phobias of needles. I take my insulin shots nightly for 40+ years.			Other Clinician	Have no fear.
cabb5c7503e1b8042e0dd85d00			smc		No	After a medical procedure	Under 18							No	0											1	2	3	4	5	6	7	8	No	Pain	No		Blood draw from a vein in the arm						NO			Nurse
49239565f697f0b6121dfad391			smc		No	Before a medical procedure					45-54			No	0											1	2	3	4	5	6	7	8	No	General anxiety	No							Blood donation	NO				Other Clinician
cd67a7cddcf18ff04304926916			smc		Yes	Before a medical procedure					45-54			Yes									8			1	3	2	6	8	4	5	7	No	General anxiety	No					Injection for the treatment of a mild medical condition (low risk of morbidity)	Injection for the treatment of a severe medical condition (significant risk of morbidity/mortality)	Blood donation	NO		Physician
d8d2bd757dff19b8d42ef574ab			smc		Yes	During a medical procedure	Under 18	18-24	25-34	35-44	45-54			No						5						8	2	7	1	4	5	6	3	No	Pain	No						Injection for the treatment of a severe medical condition (significant risk of morbidity/mortality)		NO				Other Clinician	none
4ceb95b5a758db1a22e9991035			smc		No	During a medical procedure	Under 18							No	0											2		4	5	3	6	7	1	No	Fear of something going wrong during the procedure	No	Vaccinations	Blood draw from a vein in the arm	Capillary blood draw (fingerstick)	Injection for pain relief	Injection for the treatment of a mild medical condition (low risk of morbidity)	Injection for the treatment of a severe medical condition (significant risk of morbidity/mortality)	Blood donation	NO		Physician	Nurse	Other Clinician	None
9bf0d6b81e56ca99c3f8809e90			smc		No	During a medical procedure	Under 18							No			2									8	5	3	4	2	6	1	7	No	Fear of something going wrong during the procedure	Yes						Injection for the treatment of a severe medical condition (significant risk of morbidity/mortality)		NO			Nurse
15e591cb5fb59a5f96644939d0			smc		Yes	During a medical procedure	Under 18	18-24	25-34	35-44	45-54			No				3								2	7	1	5	4	6	3	8	No	Fear of something going wrong during the procedure	No		Blood draw from a vein in the arm						NO		Physician	Nurse	Other Clinician
df31119e140809945055565d92			smc		Yes	Before a medical procedure	Under 18							No								7				3	6	1	8	4	5	2	7	No	Pain	Yes	Vaccinations			Injection for pain relief			Blood donation	NO		Physician
2e88f46d47f9e3171e5122f016			smc		No	During a medical procedure	Under 18							No				3								1	4	3	6		5	2	8	No	Pain	No	Vaccinations						Blood donation	NO				Other Clinician	n/a
27f815a835d4fc3584efb3dd82			smc		No	Before a medical procedure		18-24						No	0								8			2	1	5	3	4	6	7	8	No	Pain	Yes					Injection for the treatment of a mild medical condition (low risk of morbidity)		Blood donation	NO			Nurse
5d81afc53c147f4720095ab519			smc		No	Before a medical procedure	Under 18	18-24	25-34	35-44	45-54	55-64	65+	Yes	0											1	2	3	5	4	6	7	8	No	Disgust regarding the procedure	No	Vaccinations	Blood draw from a vein in the arm	Capillary blood draw (fingerstick)	Injection for pain relief	Injection for the treatment of a mild medical condition (low risk of morbidity)	Injection for the treatment of a severe medical condition (significant risk of morbidity/mortality)	Blood donation	Other (please specify)	Stupid survey. I don’t have a fear of needles but you require answers that don’t apply. Please disregard all of my answers sans the first one			Other Clinician	No fear
88550f348a4bc94993284f8015			smc		Yes	During a medical procedure				35-44				Yes				3																Yes	Having to see your own blood	Yes			Capillary blood draw (fingerstick)	Injection for pain relief				Yes -- saw a therapist remotely (e.g., video call, phone call, or text)			Nurse
838d59d70638b945b34f4d0d28			smc		Yes	Before a medical procedure		18-24	25-34	35-44	45-54	55-64	65+	Yes										9		3	4	1	7	6	2	5	8	Yes	General anxiety	Yes	Vaccinations	Blood draw from a vein in the arm	Capillary blood draw (fingerstick)			Injection for the treatment of a severe medical condition (significant risk of morbidity/mortality)	Blood donation	NO			Nurse
c5984fb73b885e508210e96ec6			smc		Yes	Before a medical procedure					45-54			No				3								2	6	1	7	4	5	3	8	Yes	General anxiety	Yes		Blood draw from a vein in the arm	Capillary blood draw (fingerstick)				Blood donation	NO		Physician
f36988de16e613111769269264			smc		Yes	Before a medical procedure	Under 18	18-24	25-34	35-44	45-54			No									8			2	1	5	6	4	7	3	8	Yes	Previous traumatic experience with needles	Yes		Blood draw from a vein in the arm						NO			Nurse
69576b697cde6f27aa4ac0e27f			smc		Yes	Before a medical procedure	Under 18							No					4							1	3	2	4	5	6	7	8	No	General anxiety	No				Injection for pain relief		Injection for the treatment of a severe medical condition (significant risk of morbidity/mortality)		NO				Other Clinician
cc97145e12dd881e3b9e38e1a1			smc		Yes	Before a medical procedure	Under 18	18-24	25-34	35-44	45-54			No						5						6	7	2	4	5	1	3	8	No	Disgust regarding the procedure	Yes		Blood draw from a vein in the arm					Blood donation	NO		Physician	Nurse	Other Clinician
e06ad88528dc424ccbe5c395e1			smc		No	After a medical procedure				35-44				No	0											2	3	4	5	6	7	8	1	No	Fear of something going wrong during the procedure	No		Blood draw from a vein in the arm						NO				Other Clinician
94ad01f97bf9200abbc3912225			smc		Yes	During a medical procedure	Under 18							No										9		4	1	2	3	8	7	5	6	Yes	Previous traumatic experience with needles	Yes		Blood draw from a vein in the arm		Injection for pain relief		Injection for the treatment of a severe medical condition (significant risk of morbidity/mortality)	Blood donation	NO		Physician	Nurse
5006b93b0baa8ab62d3f2387ea			smc		Yes	Before a medical procedure					45-54			Yes										9		1	3	2	4	5	6	8	7	Yes	Fear of fainting/feeling dizzy	Yes	Vaccinations	Blood draw from a vein in the arm						Yes -- saw a therapist remotely (e.g., video call, phone call, or text)			Nurse
6b520a820de6af34c209945d6b			smc		Yes	Before a medical procedure	Under 18	18-24	25-34	35-44	45-54			Yes		1										3	4	2	5	1	8	6	7	No	Having to see your own blood	Yes	Vaccinations							Yes -- saw a therapist remotely (e.g., video call, phone call, or text)			Nurse
0131b2c581f4ff6903bf4edc46			smc		No	Before a medical procedure	Under 18	18-24	25-34	35-44	45-54	55-64	65+	Yes	0											1	2	3	4	5	6	7	8	No	Disgust regarding the procedure	No	Vaccinations	Blood draw from a vein in the arm	Capillary blood draw (fingerstick)	Injection for pain relief	Injection for the treatment of a mild medical condition (low risk of morbidity)	Injection for the treatment of a severe medical condition (significant risk of morbidity/mortality)	Blood donation	NO		Physician	Nurse	Other Clinician
3d61a5e785fe2ed2f66e6a0d4f			smc		No	Before a medical procedure	Under 18							Yes	0											2	1	3	7	6	5	4	8	No	Fear of something going wrong during the procedure	Yes						Injection for the treatment of a severe medical condition (significant risk of morbidity/mortality)		NO			Nurse
aa4b5a56d68fd8d0758fba57ad			smc		Yes	During a medical procedure				35-44		55-64		No											10									No	Fear of something going wrong during the procedure	No		Blood draw from a vein in the arm						NO		Physician
e07869bc7a83290447c877da62			smc		Yes	Before a medical procedure						55-64		Yes								7				2	7	3	4	6	5	1	8	Yes	Pain	Yes		Blood draw from a vein in the arm		Injection for pain relief			Blood donation	NO		Physician
aa8ab846bb3d5d7b34ad1ebc39			smc		Yes	During a medical procedure	Under 18	18-24	25-34	35-44	45-54	55-64		No						5						1		2						Yes	Pain	Yes	Vaccinations							NO			Nurse
99af0cfb0ade5a4f5058b828b9			smc		Yes	Before a medical procedure		18-24	25-34	35-44	45-54	55-64	65+	Yes											10	1	2	3	4	5	6	7	8	No	General anxiety	Yes		Blood draw from a vein in the arm	Capillary blood draw (fingerstick)			Injection for the treatment of a severe medical condition (significant risk of morbidity/mortality)	Blood donation	NO		Physician	Nurse
fa1bfee4f5e18a7465dd054dd9			smc		No	During a medical procedure					45-54			No	0											1	3	2	5	4	7	6	8	No	Previous traumatic experience with needles	No		Blood draw from a vein in the arm						NO			Nurse
e9edd6f21e5b57769e599cfb01			smc		No	Before a medical procedure	Under 18							No		1										2	4	6	3	5	7	1	8	No	Fear of something going wrong during the procedure	Yes							Blood donation	NO				Other Clinician	Survey not well organized. Cannot complete accurately. E.g Click no on Q7 but then if I do not answer Q8 the survey will not allow me to submit
dd25c28b06d8591711086c51de			smc		Yes	Before a medical procedure	Under 18	18-24	25-34					Yes									8			2	1	4	6	5	7	3	8	Yes	Previous traumatic experience with needles	Yes	Vaccinations	Blood draw from a vein in the arm		Injection for pain relief			Blood donation	NO		Physician	Nurse
3020b5923fe1ba4689de265b50			smc		No	During a medical procedure	Under 18							No	0											1	6	2	5	3	7	4	8	No	General anxiety	Yes				Injection for pain relief				NO		Physician	Nurse	Other Clinician
43220b73672961f6e3a50304ed			smc		Yes	Before a medical procedure		18-24						No									8			1	2	3	4	5	6	7	8	Yes	Pain	Yes	Vaccinations							Yes -- saw a therapist in person		Physician
55121cec20fba8bea17c2c3bdc			smc		Yes	Before a medical procedure	Under 18	18-24	25-34	35-44	45-54	55-64	65+	No						5						8	1	3	2	4	5	6	7	Yes	Having to see your own blood	Yes		Blood draw from a vein in the arm						NO			Nurse
2509ddf4f636b336b2f73098da			smc		No	After a medical procedure						55-64		Yes			2									2	5	4	6	7	3	1	8	No	Fear of something going wrong during the procedure	No		Blood draw from a vein in the arm	Capillary blood draw (fingerstick)			Injection for the treatment of a severe medical condition (significant risk of morbidity/mortality)	Blood donation	NO			Nurse
8c7d6766e8b1ac1950a1e49fbf			smc		No	Before a medical procedure	Under 18							No		1										3	4	1	5	6	7	2	8	No	General anxiety	Yes							Blood donation	NO			Nurse	Other Clinician	None
3a3b192b1a109aff85c1d50a81			smc		Yes	Before a medical procedure		18-24						No								7				3	8	2	7	6	5	4	1	Yes	Previous traumatic experience with needles	Yes	Vaccinations		Capillary blood draw (fingerstick)	Injection for pain relief	Injection for the treatment of a mild medical condition (low risk of morbidity)	Injection for the treatment of a severe medical condition (significant risk of morbidity/mortality)	Blood donation	NO		Physician	Nurse
28b795c647bc6a33a61ce2b75e			smc		No	Before a medical procedure	Under 18							No		1											2				1			No	General anxiety	Yes				Injection for pain relief				NO			Nurse
8043a1bf77da46843f904c9bd8			smc		Yes	During a medical procedure					45-54			No				3			6					3	6	7	1	2	5	4	8	No	General anxiety	No	Vaccinations			Injection for pain relief			Blood donation	NO			Nurse
48fc7a9d8183bbd25ad5aca762			smc		No	Before a medical procedure	Under 18					55-64		Yes							6					3	1	2	4	6	7	5	8	Yes	Previous traumatic experience with needles	Yes						Injection for the treatment of a severe medical condition (significant risk of morbidity/mortality)	Blood donation	NO				Other Clinician
018327dc0e593c991abf06d7f6			smc		Yes	During a medical procedure	Under 18							Yes		1										1	2	3	4	5	6	7	8	Yes	Pain	Yes	Vaccinations							Yes -- saw a therapist in person		Physician
2d571e0c91b07a05c4bc347a3f			smc		No	During a medical procedure	Under 18							Yes		1										1	7	2	3	6	5	4		No	General anxiety	No			Capillary blood draw (fingerstick)					NO			Nurse
059f9207503061babd68557f45			smc		No	Before a medical procedure					45-54			No				3								4	7	1	8	5	2	6	3	No	General anxiety	No						Injection for the treatment of a severe medical condition (significant risk of morbidity/mortality)		NO		Physician
02b6af70fb44d529ed95d0f36f			smc		Yes	Before a medical procedure							65+	No									8			1	2	3		4	5	6		No	Pain	Yes			Capillary blood draw (fingerstick)			Injection for the treatment of a severe medical condition (significant risk of morbidity/mortality)		NO			Nurse
a5ac70de44ecc883420bd52708			smc		Yes	Before a medical procedure					45-54			No						5						2	3	1	4	6	5	7	8	No	General anxiety	Yes				Injection for pain relief				NO			Nurse
4ea615f8e8cfa66813b2a6a84c			smc		Yes	During a medical procedure	Under 18	18-24	25-34	35-44	45-54			No									8			3	2	1	5	6	7	4	8	Yes	Previous traumatic experience with needles	Yes		Blood draw from a vein in the arm		Injection for pain relief	Injection for the treatment of a mild medical condition (low risk of morbidity)		Blood donation	NO			Nurse
8a22fc3cd970365fd3ffcb340c			smc		Yes	During a medical procedure	Under 18	18-24	25-34	35-44	45-54			No									8			4	2	3	5	6	7	1		No	General anxiety	Yes							Blood donation	Other (please specify)	It's not bothering anyone, and my displeasure over needles doesn't stop me from taking care of my diabetes which requires a lot of needle pricks. I learned to buck up and get over it. I still dislike it but know it must be done.	Physician	Nurse
19af4c6c44a53449ff70272362			smc		No	Before a medical procedure							65+	No	0											1	3	2	7	4	6	5	8	No	Fear of something going wrong during the procedure	Yes						Injection for the treatment of a severe medical condition (significant risk of morbidity/mortality)		NO		Physician
cce9071508309e16e77ac3c7c7			smc		No	Before a medical procedure	Under 18							No	0											1	2	3	4	6	7	5	8	No	Fear of something going wrong during the procedure	Yes					Injection for the treatment of a mild medical condition (low risk of morbidity)			NO				Other Clinician	N/a
bdca96a9c155bb43aface1257e			smc		No	During a medical procedure							65+	No	0											2	8	7	3	6	4	5	1	No	Pain	Yes			Capillary blood draw (fingerstick)					NO				Other Clinician	not applicable
dcd65122aeeb0d660422de3ead			smc		Yes	During a medical procedure					45-54			No						5						3	4	1	5	2	6	7	8	No	Pain	Yes							Blood donation	NO		Physician
a9388fa8007603326cf2311974			smc		Yes	Before a medical procedure	Under 18	18-24	25-34	35-44	45-54			Yes									8			3	4	1	2	6	7	5	8	Yes	Fear of something going wrong during the procedure	Yes	Vaccinations							NO		Physician	Nurse
0b65efe8ab20cfe3f69218012d			smc		Yes	Before a medical procedure	Under 18							No									8			3	2	1	4	6	7	5	8	Yes	General anxiety	Yes		Blood draw from a vein in the arm	Capillary blood draw (fingerstick)					Yes -- saw a therapist in person		Physician
2191afb6b104cc86433677ca24			smc		No	After a medical procedure	Under 18							No	0																		1	No	Pain	Yes					Injection for the treatment of a mild medical condition (low risk of morbidity)			NO				Other Clinician	No fear, no discussion
5dc71e8acbb3a3ebd5494d9d4b			smc		Yes	Before a medical procedure					45-54			No									8			7	2	1	6	5	4	3	8	Yes	General anxiety	Yes	Vaccinations	Blood draw from a vein in the arm						NO		Physician
7dab77a0221564364dc1812f1c			smc		Yes	Before a medical procedure			25-34					No							6					2	1	3	6	4	5	7	8	Yes	General anxiety	Yes	Vaccinations	Blood draw from a vein in the arm	Capillary blood draw (fingerstick)	Injection for pain relief	Injection for the treatment of a mild medical condition (low risk of morbidity)		Blood donation	NO		Physician	Nurse
28cca90a306e14ea3af33586f5			smc		No	Before a medical procedure	Under 18							No	0											1	2	3	4	5	6	7		No	Pain	Yes				Injection for pain relief				NO				Other Clinician	god
6174e57b4c88fc49cd28e6fac7			smc		Yes	During a medical procedure	Under 18							No		1										1	6	2	5	4	7	3	8	No	Pain	Yes			Capillary blood draw (fingerstick)					NO			Nurse
4933adb2e96a95c61bbb9a09a1			smc		No	Before a medical procedure	Under 18							No	0											1	4	2	5	6	3	7	8	No	General anxiety	Yes		Blood draw from a vein in the arm						NO				Other Clinician
0c5d8b28329c18afd915680532			smc		No	Before a medical procedure	Under 18							No		1														3	1	2		No	Fear of something going wrong during the procedure	No							Blood donation	NO		Physician	Nurse
7edd4fe88b5c652b0e76c55621			smc		No	During a medical procedure	Under 18							No	0											1						2		No	Fear of something going wrong during the procedure	Yes				Injection for pain relief				NO				Other Clinician	None
14e42d324d15e7de42459d247f			smc		Yes	After a medical procedure					45-54			No					4							1	2	3	4	5	7	6	8	No	Previous traumatic experience with needles	No	Vaccinations	Blood draw from a vein in the arm						Yes -- saw a therapist remotely (e.g., video call, phone call, or text)			Nurse
6dc361acc90e5965dc94562938			smc		Yes	Before a medical procedure					45-54	55-64		Yes		1										2	1	3	4	5	6	7	8	Yes	Pain	No	Vaccinations		Capillary blood draw (fingerstick)	Injection for pain relief	Injection for the treatment of a mild medical condition (low risk of morbidity)	Injection for the treatment of a severe medical condition (significant risk of morbidity/mortality)		Yes -- saw a therapist in person		Physician
cea0dbd6614e1f2b7232357b77			smc		Yes	Before a medical procedure					45-54			No						5						5	1	4	8	7	3	2		Yes	Pain	Yes		Blood draw from a vein in the arm						NO			Nurse
4921677f83895682999dac73ef			smc		No	During a medical procedure	Under 18	18-24	25-34	35-44	45-54	55-64		Yes		1										4	1	2	7	5	6	3	8	No	Previous traumatic experience with needles	Yes		Blood draw from a vein in the arm					Blood donation	NO				Other Clinician
de1d0d06ffd01aec8f30f82ebd			smc		No	Before a medical procedure	Under 18							No		1										1								No	Fear of something going wrong during the procedure	No	Vaccinations	Blood draw from a vein in the arm	Capillary blood draw (fingerstick)	Injection for pain relief	Injection for the treatment of a mild medical condition (low risk of morbidity)	Injection for the treatment of a severe medical condition (significant risk of morbidity/mortality)	Blood donation	Other (please specify)	No I have not, and this survey is incompetently designed. It demands answers to questions which it says only apply if a previous question was answered yes.			Other Clinician	No, I have not, as I do not have needle phobia. Take a class in survey creation, please. Note that I consulted no one, making the following question invalid.
e11b2050be56c627a4302b348d			smc		No	During a medical procedure						55-64		No	0											2	4	1	5	6	7	3	8	No	General anxiety	Yes							Blood donation	NO				Other Clinician	None
c561eaac5ef8faf697c7972bdb			smc		No	During a medical procedure						55-64		No		1											1							No	Previous traumatic experience with needles	Yes	Vaccinations	Blood draw from a vein in the arm		Injection for pain relief	Injection for the treatment of a mild medical condition (low risk of morbidity)			NO				Other Clinician
4e516e5a66b070efc639ab9de9			smc		Yes	Before a medical procedure					45-54			No								7				4	3	1	5	6	7	2	8	No	General anxiety	Yes					Injection for the treatment of a mild medical condition (low risk of morbidity)		Blood donation	NO			Nurse
c26f6186e10c7415d6927fb178			smc		Yes	Before a medical procedure	Under 18	18-24	25-34					No						5						1	2	3	5	6	7	4	8	No	Pain	No	Vaccinations						Blood donation	NO			Nurse
c3b3f20994c54c8fd60c16749b			smc		Yes	Before a medical procedure	Under 18							Yes									8			1	3				2			No	Fear of something going wrong during the procedure	Yes					Injection for the treatment of a mild medical condition (low risk of morbidity)			NO			Nurse
ec03611ce077b8cbedd5ff609e			smc		No	Before a medical procedure				35-44				Yes		1										1	2	3	6	4	5	7	8	No	General anxiety	No							Blood donation	NO				Other Clinician	no
3639ffedfc765ca4f8768a903b			smc		Yes	During a medical procedure			25-34					Yes					4							1	2	3	4	5	6	7	8	Yes	Having to see your own blood	Yes	Vaccinations	Blood draw from a vein in the arm	Capillary blood draw (fingerstick)	Injection for pain relief				Yes -- saw a therapist in person		Physician	Nurse
9d9afc91b4c242ac2b7bf5df95			smc		No	During a medical procedure	Under 18							No				3								1	7	2	6	4	5	3	8	No	Pain	Yes			Capillary blood draw (fingerstick)					NO		Physician
7d8c1232bec153e3c88a95ba00			smc		No	After a medical procedure					45-54			No				3								5	7	2	3	4	6	1	8	No	Pain	No							Blood donation	NO			Nurse
9bba6b7996c3e08f659ad68b25			smc		Yes	During a medical procedure					45-54			No									8			1	2	3	7	6	8	4	5	No	Pain	No					Injection for the treatment of a mild medical condition (low risk of morbidity)		Blood donation	NO			Nurse
a94e65dea41d506734a5730f65			smc		No	During a medical procedure						55-64		Yes		1										2	7	1	4	5	6	3	8	No	General anxiety	No							Blood donation	NO		Physician
83380fca7fd058cd2850073070			smc		Yes	Before a medical procedure		18-24			45-54			No				3								2	5	1	4	3	6	8	7	Yes	Pain	Yes	Vaccinations	Blood draw from a vein in the arm		Injection for pain relief				NO		Physician	Nurse
ce16789fdbcb6815f1e0c9427a			smc		Yes	Before a medical procedure	Under 18							No			2									5	3	1	6	7	4	2		No	General anxiety	Yes			Capillary blood draw (fingerstick)					NO				Other Clinician	No , Did not think it was important
12e42ed2d738ee4e9b284b9a34			smc		No	After a medical procedure	Under 18							No	0											7	5	4	6	8	3	2	1	No	Fear of something going wrong during the procedure	No	Vaccinations							Other (please specify)	Don't have a fear.			Other Clinician	Don't have a fear.
d07da2efa44d0a69737e2e0c44			smc		No	During a medical procedure	Under 18	18-24	25-34	35-44	45-54			No		1										1	7	2	6	3	4	5		No	General anxiety	Yes							Blood donation	NO				Other Clinician
6722ae8a3b3fd19d5e3e84fa7a			smc		Yes	During a medical procedure			25-34	35-44	45-54	55-64		No								7				4	7	5	1	2	6	3	8	Yes	Pain	Yes				Injection for pain relief				NO		Physician
464951b67bf6c3658a7c6e8dda			smc		Yes	During a medical procedure		18-24						No			2									5	6	2	7	3	4	1	8	No	Pain	No							Blood donation	NO			Nurse
8364ece7e2e9bf0662e9f718c3			smc		Yes	During a medical procedure					45-54			No							6					2	8	1	5	6	4	3	7	No	Fear of something going wrong during the procedure	No	Vaccinations							NO			Nurse	Other Clinician
a444c6e762a50507cbb6982180			smc		No	After a medical procedure					45-54			No	0											1	2	3	4	5	6	7	8	No	Pain	Yes							Blood donation	NO				Other Clinician	no
5e216b741e39257d7b65254e17			smc		Yes	Before a medical procedure	Under 18	18-24	25-34	35-44	45-54	55-64		No					4							2	4	3	5	7	1	6	8	No	General anxiety	No							Blood donation	NO			Nurse
412516b50a985f5c690846494e			smc		No	After a medical procedure					45-54			Yes					4							5	6	3	4	2	7	1		Yes	Fear of fainting/feeling dizzy	Yes				Injection for pain relief		Injection for the treatment of a severe medical condition (significant risk of morbidity/mortality)		NO		Physician
1439ed8925c9d4224be9d716c9			smc		Yes	During a medical procedure						55-64		No										9		5	1	2	6	7	3	8	4	No	Pain	Yes	Vaccinations	Blood draw from a vein in the arm	Capillary blood draw (fingerstick)	Injection for pain relief	Injection for the treatment of a mild medical condition (low risk of morbidity)	Injection for the treatment of a severe medical condition (significant risk of morbidity/mortality)	Blood donation	NO				Other Clinician	no one
b9a712efe07a223afdbb8cb486			smc		Yes	Before a medical procedure	Under 18		25-34					No					4							2	4	1	5	6	7	3	8	No	General anxiety	Yes		Blood draw from a vein in the arm					Blood donation	NO		Physician
38f088b25f2898f0662b1f2707			smc		No	After a medical procedure		18-24						No	0																			No	General anxiety	No							Blood donation	NO				Other Clinician	no
34b993bd9bbe72929a39cedcfa			smc		Yes	During a medical procedure		18-24	25-34	35-44	45-54			No						5										5				No	Pain	Yes		Blood draw from a vein in the arm						Other (please specify)	No			Other Clinician	No
c6ef6ec4658055ac05f3fa3136			smc		Yes	During a medical procedure	Under 18	18-24	25-34	35-44	45-54			No								7				3	2	6	1	7	5	4	8	Yes	General anxiety	Yes		Blood draw from a vein in the arm					Blood donation	NO		Physician	Nurse	Other Clinician	whoever might need to perform one
6dca0a6139b0d22056d38ac72a			smc		Yes	Before a medical procedure	Under 18	18-24	25-34	35-44	45-54			No						5						1	4	2	3	8	7	6	5	No	General anxiety	No							Blood donation	NO				Other Clinician
a21433be575c995c22b4e6c59c			smc		Yes	Before a medical procedure	Under 18	18-24	25-34	35-44	45-54	55-64	65+	No							6					4	5	3	6	1	7	2	8	No	Fear of something going wrong during the procedure	Yes				Injection for pain relief			Blood donation	NO				Other Clinician	none
21d473fcce632ad0d8b8bfcf2b			smc		No	Before a medical procedure	Under 18							No				3								1	3	2	4	6	5	7	8	No	General anxiety	Yes			Capillary blood draw (fingerstick)				Blood donation	NO		Physician
9d0f32b4bf50bbf8b81051f4c9			smc		No	Before a medical procedure					45-54			No								7				1	3	2	4	5	6	7	8	No	Pain	No						Injection for the treatment of a severe medical condition (significant risk of morbidity/mortality)		NO		Physician
aaae0311aeb13ed18745efca0e			smc		Yes	Before a medical procedure	Under 18	18-24						No				3								4	2	7	5	6	3	1	8	Yes	Fear of something going wrong during the procedure	Yes					Injection for the treatment of a mild medical condition (low risk of morbidity)		Blood donation	NO				Other Clinician	None
e2439006ec43b86345241df49d			smc		Yes	During a medical procedure		18-24						No						5						2	6	5	1	7	3	4		No	General anxiety	Yes		Blood draw from a vein in the arm						NO			Nurse
6cf492c0b34d42c121928eb4d5			smc		Yes	During a medical procedure					45-54			Yes		1			4							2	1	4	5	6	7	3	8	No	Having to see your own blood	Yes		Blood draw from a vein in the arm	Capillary blood draw (fingerstick)		Injection for the treatment of a mild medical condition (low risk of morbidity)			Yes -- saw a therapist remotely (e.g., video call, phone call, or text)		Physician
26f109f1a0366f5258a9ae4c57			smc		No	Before a medical procedure	Under 18							Yes	0											1	3	2	4	5	6	7	8	No	Pain	No			Capillary blood draw (fingerstick)					NO				Other Clinician	None
5441b652fc6fdb6f8aff3d0399			smc		Yes	Before a medical procedure					45-54			No									8			1	2	4	3	5	6	7	8	Yes	Pain	Yes	Vaccinations	Blood draw from a vein in the arm	Capillary blood draw (fingerstick)	Injection for pain relief	Injection for the treatment of a mild medical condition (low risk of morbidity)	Injection for the treatment of a severe medical condition (significant risk of morbidity/mortality)	Blood donation	NO		Physician	Nurse	Other Clinician
161efcd6b65b0a38c7be25716a			smc		No	During a medical procedure						55-64		No	0											2	1	3	4	5	6	7	8	No	Having to see your own blood	No		Blood draw from a vein in the arm						NO			Nurse		No don’t have fear of needles
4258d5d7da23bebffa33bb2518			smc		Yes	Before a medical procedure				35-44				Yes							6					1	2	3	4	5	6	7	8	Yes	Pain	Yes	Vaccinations							Yes -- saw a therapist in person		Physician
3baa8d194b06f440d913c2f021			smc		No	Before a medical procedure	Under 18							No		1										1	3	2		7	6	4	8	No	Fear of something going wrong during the procedure	Yes							Blood donation	NO			Nurse		none
e81614aaeb07d3a517796680c8			smc		Yes	Before a medical procedure	Under 18	18-24	25-34	35-44	45-54			No							6					2	3	5	4	1	7	6		No	Pain	Yes		Blood draw from a vein in the arm					Blood donation	NO				Other Clinician	I let people know I struggle before they draw blood.
cd155a3bfdcf606db7df6c9c19			smc		Yes	Before a medical procedure					45-54			Yes								7	8			1	2	3	4	5	6	7	8	Yes	General anxiety	Yes	Vaccinations	Blood draw from a vein in the arm	Capillary blood draw (fingerstick)	Injection for pain relief				NO		Physician	Nurse
d65f3a61b0c26874244de9915b			smc		No	Before a medical procedure	Under 18							No				3										5						No	General anxiety	Yes			Capillary blood draw (fingerstick)					NO				Other Clinician	No
ee28884b7bd46ac56c5b53c255			smc		Yes	During a medical procedure		18-24						Yes									8			1	3	2	8	7	6	5	4	Yes	Pain	Yes		Blood draw from a vein in the arm		Injection for pain relief	Injection for the treatment of a mild medical condition (low risk of morbidity)	Injection for the treatment of a severe medical condition (significant risk of morbidity/mortality)	Blood donation	NO			Nurse
e6e84aa41b3784e22900a22263			smc		Yes	During a medical procedure	Under 18	18-24						No		1										5	3	4	2	1	7	6	8	No	Fear of fainting/feeling dizzy	Yes					Injection for the treatment of a mild medical condition (low risk of morbidity)		Blood donation	NO			Nurse
e661b1f0ed7f6d60d335272b2f			smc		No	During a medical procedure	Under 18						65+	No	0																			No	General anxiety	No	Vaccinations							NO				Other Clinician	none
116aa1e3a7e3b8513989f6e896			smc		Yes	Before a medical procedure	Under 18	18-24	25-34	35-44	45-54	55-64		No									8			2	1	3						Yes	Previous traumatic experience with needles	Yes	Vaccinations						Blood donation	NO		Physician	Nurse
1ce9d21e5ad5cb11a53be60487			smc		No	During a medical procedure	Under 18							No		1										1	7	3	4	6	2	5	8	No	Pain	No					Injection for the treatment of a mild medical condition (low risk of morbidity)			NO				Other Clinician	n/a
0006427ad70041375a8275034a			smc		No	After a medical procedure	Under 18							No	0											1	4	2	7	3	6	5		No	Disgust regarding the procedure	Yes							Blood donation	NO				Other Clinician
0db36a37d50c645aa69f36bc66			smc		No	During a medical procedure						55-64		No				3								5	8	2	6	7	4	3	1	No	Fear of something going wrong during the procedure	No			Capillary blood draw (fingerstick)					Other (please specify)	needle fear is accupuncture where the needle is placed extremelly close to the eye and they you lay there 30 minutes with the steel beam next to your open eye	Physician
c564912fb29f5ba17b5628e51a			smc		Yes	During a medical procedure		18-24	25-34	35-44	45-54	55-64		No									8			2	3	1	5	6	7	4	8	Yes	Fear of fainting/feeling dizzy	Yes		Blood draw from a vein in the arm		Injection for pain relief	Injection for the treatment of a mild medical condition (low risk of morbidity)	Injection for the treatment of a severe medical condition (significant risk of morbidity/mortality)	Blood donation	NO			Nurse
46d493e58ed67c07f670724f09			smc		Yes	Before a medical procedure					45-54			Yes				3								1	2	3	4	5	6	7	8	No	Pain	Yes				Injection for pain relief				Yes -- saw a therapist in person		Physician
2c1787065e01d2244c31f7fdd9			smc		Yes	During a medical procedure	Under 18	18-24	25-34	35-44	45-54	55-64		Yes											10			2		1				Yes	Fear of fainting/feeling dizzy	Yes		Blood draw from a vein in the arm		Injection for pain relief	Injection for the treatment of a mild medical condition (low risk of morbidity)	Injection for the treatment of a severe medical condition (significant risk of morbidity/mortality)		Yes -- saw a therapist in person		Physician	Nurse	Other Clinician	anyone who had to pick me up.
f5b49a0bb4abc665547a51cff9			smc		Yes	During a medical procedure	Under 18	18-24	25-34	35-44	45-54	55-64	65+	No						5						4	7	8	1	2	6	5	3	No	General anxiety	Yes		Blood draw from a vein in the arm						NO			Nurse
c8e4da240ebd6853032c9c72f0			smc		Yes	Before a medical procedure	Under 18	18-24	25-34	35-44	45-54			No											10	3	1	2	4	6	7	5		Yes	General anxiety	Yes		Blood draw from a vein in the arm	Capillary blood draw (fingerstick)	Injection for pain relief			Blood donation	NO		Physician	Nurse
bc5c1033b71af2c53c3f8f9f83			smc		No	Before a medical procedure						55-64		Yes		1										1	2	3	4	6	5	7	8	No	Fear of something going wrong during the procedure	Yes	Vaccinations							NO			Nurse
e639fadd72c56c9d91643fd1be			smc		Yes	Before a medical procedure	Under 18	18-24	25-34	35-44	45-54			No			2	3								2	1	3	4	7	5	6	8	No	General anxiety	Yes						Injection for the treatment of a severe medical condition (significant risk of morbidity/mortality)		NO				Other Clinician	no one
521aa2246b2918a5dd86c4e4ce			smc		No	Before a medical procedure	Under 18							No	0											1	2	3	7	6	4	5	8	No	General anxiety	Yes			Capillary blood draw (fingerstick)				Blood donation	NO				Other Clinician	Nobody
f8a9d42d3f7f280808b13c447e			smc		Yes	During a medical procedure	Under 18					55-64		No							6					1	2	6	3	4	5	7	8	Yes	Fear of fainting/feeling dizzy	Yes						Injection for the treatment of a severe medical condition (significant risk of morbidity/mortality)		NO				Other Clinician
08568bd1572d5a854313435e86			smc		Yes	Before a medical procedure	Under 18	18-24	25-34	35-44				No						5	6					2	6	4	8	3	5	7	1	Yes	Pain	Yes		Blood draw from a vein in the arm	Capillary blood draw (fingerstick)	Injection for pain relief			Blood donation	NO		Physician	Nurse	Other Clinician
3e3c106a6a559c71cc3921c6db			smc		No	Before a medical procedure	Under 18							No	0											1	2	3	4	6	5	8	7	No	Pain	Yes	Vaccinations							NO		Physician
592d5b52cf845e3ae069ae4bcc			smc		No	Before a medical procedure					45-54			No		1										2	4	5	1	3	7	6	8	No	Having to see your own blood	Yes			Capillary blood draw (fingerstick)					NO			Nurse		none
2f8476b7f9cb270a1e6be979c4			smc		No	After a medical procedure						55-64		Yes							6					1	6	4	5	7	8	3	2	Yes	Previous traumatic experience with needles	Yes		Blood draw from a vein in the arm						Yes -- saw a therapist in person		Physician
b289e0fa8a71666c5e06469c9b			smc		No	After a medical procedure	Under 18							No	0																			No	Fear of something going wrong during the procedure	No						Injection for the treatment of a severe medical condition (significant risk of morbidity/mortality)		NO				Other Clinician	not afraid of needles
ed091aa60a4b9aaf1edf5beea7			smc		Yes	During a medical procedure	Under 18	18-24	25-34	35-44	45-54			Yes								7				1	5	3	2	4	6	7	8	Yes	General anxiety	Yes	Vaccinations	Blood draw from a vein in the arm	Capillary blood draw (fingerstick)	Injection for pain relief	Injection for the treatment of a mild medical condition (low risk of morbidity)	Injection for the treatment of a severe medical condition (significant risk of morbidity/mortality)	Blood donation	NO				Other Clinician	Nobody
f159fb59937e99b4ac8a91e806			smc		Yes	Before a medical procedure	Under 18	18-24	25-34	35-44	45-54			No											10	1	3	4	6	7	5	2	8	Yes	Pain	Yes	Vaccinations	Blood draw from a vein in the arm	Capillary blood draw (fingerstick)				Blood donation	NO		Physician	Nurse
9287ae084a28d395cbee2c8369			smc		No	During a medical procedure	Under 18							Yes	0																		1	No	Having to see your own blood	Yes		Blood draw from a vein in the arm						NO				Other Clinician	n/a
92cdd35d170422d21b2b7786d6			smc		Yes	Before a medical procedure	Under 18	18-24	25-34	35-44	45-54			No										9		3	5	2	6	1	4	7	8	Yes	Fear of fainting/feeling dizzy	Yes		Blood draw from a vein in the arm	Capillary blood draw (fingerstick)				Blood donation	Yes -- saw a therapist in person		Physician	Nurse
d0a74f150cbfc218a256ea386b			smc		Yes	Before a medical procedure				35-44	45-54			No								7				1	5	2	4	3	6	7	8	Yes	Disgust regarding the procedure	Yes		Blood draw from a vein in the arm					Blood donation	NO		Physician			none
9c7175a1722d8de88c952e5ba8			smc		No	Before a medical procedure	Under 18							No	0																		1	No	Pain	Yes			Capillary blood draw (fingerstick)					NO				Other Clinician
ecc16010e484712d7f99587f13			smc		No	After a medical procedure	Under 18							No	0											3	8	2	7	5	6	4	1	No	Fear of something going wrong during the procedure	Yes						Injection for the treatment of a severe medical condition (significant risk of morbidity/mortality)		NO				Other Clinician	NA
0abbfe8fb82da67f1402b24f4c			smc		Yes	Before a medical procedure	Under 18	18-24	25-34	35-44	45-54			No											10	2	4	1	6	7	3	5	8	No	General anxiety	Yes	Vaccinations			Injection for pain relief	Injection for the treatment of a mild medical condition (low risk of morbidity)		Blood donation	NO			Nurse
6eba68c59e57c16ad6c254bc75			smc		No	Before a medical procedure			25-34					No				3								2	6	1	5	3	7	4	8	Yes	General anxiety	Yes					Injection for the treatment of a mild medical condition (low risk of morbidity)			NO		Physician
4a657095f4bcd1de4a252a1615			smc		No	During a medical procedure	Under 18							No	0											1	7	2	3	4	5	6	8	No	Pain	No							Blood donation	NO				Other Clinician	No fear
4d3663478402325604fbadbf56			smc		Yes	During a medical procedure						55-64		Yes										9		8	4	1	2	5	6	3	7	Yes	General anxiety	Yes		Blood draw from a vein in the arm		Injection for pain relief			Blood donation	NO				Other Clinician	none
e94d658c48473fc5d8dfae89e1			smc		Yes	During a medical procedure	Under 18							No								7				1	2	3	6	7	4	5		Yes	General anxiety	Yes		Blood draw from a vein in the arm					Blood donation	NO		Physician
028c8ef5258d6a0e01a97713d2			smc		Yes	Before a medical procedure				35-44				No									8			1	3	2	7	6	4	5	8	No	Pain	Yes		Blood draw from a vein in the arm	Capillary blood draw (fingerstick)	Injection for pain relief	Injection for the treatment of a mild medical condition (low risk of morbidity)	Injection for the treatment of a severe medical condition (significant risk of morbidity/mortality)	Blood donation	NO				Other Clinician	no
67c7f48f6c998257fecc7b1a71			smc		Yes	Before a medical procedure					45-54			Yes			2									1	5	2	7	4	6	3	8	Yes	General anxiety	Yes		Blood draw from a vein in the arm						Yes -- saw a therapist in person			Nurse
84e59eaabbc4ad89fc553a7027			smc		Yes	During a medical procedure			25-34					Yes										9		1	5	2	3	4	6	7	8	Yes	General anxiety	Yes		Blood draw from a vein in the arm	Capillary blood draw (fingerstick)	Injection for pain relief				Yes -- saw a therapist in person			Nurse
19bc8a7385ae3ff4d80dd498ff			smc		Yes	Before a medical procedure					45-54			Yes		1										1	8	2	7	3	6	4	5	Yes	Previous traumatic experience with needles	Yes	Vaccinations							Yes -- saw a therapist remotely (e.g., video call, phone call, or text)			Nurse
eae1e749c63db8b2b1c6ce0e4c			smc		No	During a medical procedure					45-54			No	0											1	3	2	4	5	6	7	8	No	Pain	Yes							Blood donation	NO		Physician
22c0278ad61ee16471c67d7912			smc		No	Before a medical procedure	Under 18							No	0																			No	General anxiety	Yes		Blood draw from a vein in the arm						NO			Nurse
9883244f569428dd5ea4a0e76a			smc		Yes	Before a medical procedure	Under 18							Yes										9		4	1	6	3	5	2	7	8	Yes	Previous traumatic experience with needles	No	Vaccinations							NO			Nurse
22db62dd0ca899bad2ed8995cc			smc		Yes	Before a medical procedure	Under 18							Yes							6				10	1	3	2	4	5	7	6	8	Yes	Having to see your own blood	Yes	Vaccinations						Blood donation	NO			Nurse
d903d52dfb1ff3a98020fea87d			smc		No	During a medical procedure	Under 18							No	0											1	2	5	3	6	4	7	8	No	Fear of something going wrong during the procedure	Yes					Injection for the treatment of a mild medical condition (low risk of morbidity)			NO				Other Clinician	No one
af8fc2f29ad27718dbf588bd63			smc		Yes	During a medical procedure		18-24						No							6					1	4	5	3	2	6	7	8	Yes	General anxiety	No		Blood draw from a vein in the arm						Yes -- saw a therapist in person		Physician
919f5c2e72933efa9ec346fbd1			smc		No	During a medical procedure	Under 18							No					4							1	3	4	5	6	7	2	8	No	Previous traumatic experience with needles	No		Blood draw from a vein in the arm		Injection for pain relief			Blood donation	NO		Physician
a28b0aa4e1036bec967653d018			smc		Yes	Before a medical procedure	Under 18	18-24	25-34	35-44	45-54			No									8			6	2	1	5	3	4	7	8	No	General anxiety	Yes		Blood draw from a vein in the arm					Blood donation	NO		Physician	Nurse
3df61da0a0dd670ff38a743f48			smc		Yes	Before a medical procedure	Under 18							Yes						5						4	6	1	3	5	7	2	8	No	General anxiety	Yes				Injection for pain relief				NO			Nurse
88d58ac4d131166a804e56d294			smc		Yes	Before a medical procedure		18-24						No										9		4	1	3		5	6	7	8	Yes	Previous traumatic experience with needles	Yes			Capillary blood draw (fingerstick)					Yes -- saw a therapist remotely (e.g., video call, phone call, or text)			Nurse
c461d47cc8cb515bc1d3e910f3			smc		No	During a medical procedure	Under 18							Yes						5						1		2						No	Pain	Yes							Blood donation	NO			Nurse
23de6dacb1fb0ffcdf72a2c366			smc		No	Before a medical procedure	Under 18	18-24						No			2									5				3				Yes	Pain	Yes		Blood draw from a vein in the arm						NO				Other Clinician	You people are idiots Q11 was NO
6f6f3e976d79b31aa4c07e2199			smc		No	Before a medical procedure		18-24						Yes				3								2	5	3	4	1	6	7	8	Yes	General anxiety	Yes	Vaccinations	Blood draw from a vein in the arm	Capillary blood draw (fingerstick)	Injection for pain relief	Injection for the treatment of a mild medical condition (low risk of morbidity)	Injection for the treatment of a severe medical condition (significant risk of morbidity/mortality)	Blood donation	NO				Other Clinician	None
16e19e3835b6320a145a075374			smc		Yes	Before a medical procedure	Under 18							No						5						7	8	6	4	2	5	3	1	Yes	General anxiety	Yes		Blood draw from a vein in the arm					Blood donation	NO			Nurse
4d54bcb47a1f9d0cb01d136663			smc		Yes	During a medical procedure	Under 18		25-34					No								7				6	2	3	8	7	4	5		Yes	General anxiety	Yes				Injection for pain relief			Blood donation	NO		Physician	Nurse	Other Clinician
2a9c0438006b1f488a0b531eb7			smc		Yes	During a medical procedure	Under 18	18-24	25-34	35-44	45-54			Yes								7				3	5	1	2	4	6	7	8	No	Having to see your own blood	Yes							Blood donation	NO			Nurse
76a32296bdc78f98a2d2258034			smc		No	Before a medical procedure					45-54			Yes	0											2	5	1	6	7	3	4	8	No	General anxiety	Yes			Capillary blood draw (fingerstick)					NO		Physician			None
87c926474ffe6b1e466cc29668			smc		No	During a medical procedure		18-24						No					4							3	5	4	2				1	No	Previous traumatic experience with needles	Yes					Injection for the treatment of a mild medical condition (low risk of morbidity)			NO			Nurse
842259984704dfd60eab8ac329			smc		No	During a medical procedure	Under 18							No	0											4	2	5	6	7	3	1	8	No	Fear of something going wrong during the procedure	No							Blood donation	NO				Other Clinician
285e3edee3d583a87c5e666886			smc		Yes	During a medical procedure	Under 18	18-24	25-34	35-44	45-54			No				3								4	7	1	6	3	8	2	5	No	Fear of something going wrong during the procedure	Yes		Blood draw from a vein in the arm					Blood donation	NO				Other Clinician	family
dd4e5ac4279e9365bf8732371f			smc		Yes	During a medical procedure			25-34					No										9		7	1	2	6	3	5	4	8	Yes	Previous traumatic experience with needles	Yes	Vaccinations							Yes -- saw a therapist in person		Physician
25ae3b97939ea4e3531f4a5f13			smc		No	Before a medical procedure					45-54			No	0											2	3	1	5	4	8	6	7	No	General anxiety	Yes	Vaccinations	Blood draw from a vein in the arm	Capillary blood draw (fingerstick)	Injection for pain relief	Injection for the treatment of a mild medical condition (low risk of morbidity)	Injection for the treatment of a severe medical condition (significant risk of morbidity/mortality)	Blood donation	NO			Nurse		no one
8e70866ed9bc200a0d2dd9f5bb			smc		Yes	Before a medical procedure					45-54			No					4							4	7	1	2	3	5	6	8	No	General anxiety	Yes							Blood donation	NO				Other Clinician	No
d8f3a0ee0d5aef34aa9e0f82d3			smc		Yes	Before a medical procedure	Under 18							No		1										1	3	2	8	4	5	6	7	No	Pain	Yes							Blood donation	NO				Other Clinician	No
062666fb6162cf4d89f83e1bfd			smc		No	Before a medical procedure	Under 18							No	0											2	4	6	8	3	7	5	1	No	Pain	Yes	Vaccinations	Blood draw from a vein in the arm				Injection for the treatment of a severe medical condition (significant risk of morbidity/mortality)	Blood donation	NO			Nurse
04cba77aca3834599c96bb2543			smc		Yes	During a medical procedure		18-24	25-34	35-44				No								7				3	1	4				2		No	General anxiety	Yes							Blood donation	NO			Nurse
3fa0d871b43664be6976a77524			smc		Yes	During a medical procedure	Under 18							No						5						2	6	3	5	8	7	4	1	No	General anxiety	Yes							Blood donation	NO				Other Clinician	no
5a4ff7cd51523fb9a1678a2219			smc		No	Before a medical procedure	Under 18							No	0											1	2	3	4	5	7	6	8	No	Fear of something going wrong during the procedure	No							Blood donation	NO				Other Clinician	no one
2245c1c309da230f5664f87d12			smc		No	After a medical procedure	Under 18							No	0																			No	Disgust regarding the procedure	No	Vaccinations							Yes -- saw a therapist in person		Physician			Yes
3c3f6fd8aa30da655a1d7fff14			smc		Yes	Before a medical procedure	Under 18	18-24	25-34	35-44	45-54			No				3				7				2	3	1	5	6	4	7	8	Yes	Pain	Yes		Blood draw from a vein in the arm						NO			Nurse
5787c73380cf44c928c017cde6			smc		Yes	During a medical procedure		18-24						No			2									8	7	1	2	6	5	4	3	No	Previous traumatic experience with needles	Yes				Injection for pain relief				NO		Physician
ef085ac63434046c06bb3e6d77			smc		No	During a medical procedure		18-24						No				3			6					1	2	3	4	5	6	7	8	No	Having to see your own blood	No		Blood draw from a vein in the arm						Yes -- saw a therapist remotely (e.g., video call, phone call, or text)			Nurse
ad78c095649064ba5dcecefcd1			smc		Yes	Before a medical procedure	Under 18	18-24	25-34	35-44	45-54	55-64		Yes											10	6	4	2	1	3	5	7		Yes	General anxiety	Yes		Blood draw from a vein in the arm	Capillary blood draw (fingerstick)	Injection for pain relief			Blood donation	NO		Physician	Nurse
09a20ef6cfa66754e0bb012c5a			smc		No	After a medical procedure				35-44				No					4															No	General anxiety	No	Vaccinations							NO				Other Clinician
b52ea819f59c23b543ffc3d4fd			smc		Yes	Before a medical procedure	Under 18	18-24	25-34	35-44				No								7				4	3	2	7	6	5	1		No	Previous traumatic experience with needles	Yes					Injection for the treatment of a mild medical condition (low risk of morbidity)			NO				Other Clinician
f80ec1ada9282106be5ce62d70			smc		Yes	Before a medical procedure						55-64		No											10	1	7	2	4	3	6	5	8	No	General anxiety	No		Blood draw from a vein in the arm		Injection for pain relief		Injection for the treatment of a severe medical condition (significant risk of morbidity/mortality)		NO		Physician	Nurse
d907f8a1665086b0bb4524ca7c			smc		No	Before a medical procedure	Under 18							No	0											3	7	6	4	2	5	1	8	No	Fear of fainting/feeling dizzy	No							Blood donation	NO		Physician			None
1410d016a17447b1ce1eac2e6c			smc		Yes	Before a medical procedure		18-24						No									8			1	3	2	4	7	5	6	8	Yes	Pain	Yes	Vaccinations	Blood draw from a vein in the arm		Injection for pain relief				NO			Nurse
313bbd907d75fc097056f0b8f5			smc		Yes	During a medical procedure						55-64		No			2					7				3	4	6	2	1	7	5	8	No	Fear of fainting/feeling dizzy	No	Vaccinations			Injection for pain relief			Blood donation	NO			Nurse
416037299acad6d1e6e8be8756			smc		Yes	During a medical procedure		18-24	25-34					Yes				3								1	7	2	3	5	6	4		Yes	Fear of something going wrong during the procedure	Yes		Blood draw from a vein in the arm					Blood donation	NO		Physician
52e80eedaf00358bf72f9edccc			smc		Yes	Before a medical procedure					45-54			Yes		1										1	2	3	4	5	6	7	8	Yes	Pain	Yes	Vaccinations							Yes -- saw a therapist in person		Physician
a4d17413f2f4c84d2f4ce6b36c			smc		No	During a medical procedure					45-54			No					4							2	1	3	4	5	6	8	7	No	Previous traumatic experience with needles	Yes	Vaccinations						Blood donation	NO			Nurse
48d86374df279208c3c92179e0			smc		No	During a medical procedure					45-54			No					4							2	3	1	4	5	6	7	8	No	Fear of something going wrong during the procedure	Yes	Vaccinations							NO			Nurse
154e07c18238ca32f6a7333fd4			smc		Yes	Before a medical procedure	Under 18				45-54	55-64		No										9		2	1	3	6	5	7	4	8	Yes	Previous traumatic experience with needles	Yes			Capillary blood draw (fingerstick)					NO				Other Clinician	Dentist
ea2fb0f265231a45ef822ae355			smc		Yes	During a medical procedure					45-54			No						5						1	2	4	5	3	6	7	8	Yes	Fear of something going wrong during the procedure	Yes							Blood donation	NO			Nurse
8a37d1ee10c11b16cbe3d1c466			smc		No	After a medical procedure							65+	No	0														1					No	Disgust regarding the procedure	Yes							Blood donation	NO		Physician
9e852ec75b06eb0b76ccd6220e			smc		Yes	During a medical procedure					45-54			Yes									8			1	4	3	5	2	6	7	8	Yes	Fear of fainting/feeling dizzy	Yes	Vaccinations	Blood draw from a vein in the arm		Injection for pain relief	Injection for the treatment of a mild medical condition (low risk of morbidity)	Injection for the treatment of a severe medical condition (significant risk of morbidity/mortality)	Blood donation	Yes -- saw a therapist in person		Physician
7ba2edf45397059f4b677b2f1e			smc		Yes	During a medical procedure				35-44	45-54	55-64		No			2									1	2	3	8	7	6	4		No	Previous traumatic experience with needles	No		Blood draw from a vein in the arm						NO			Nurse
6df8502ecaa9d34ca7c0d90e93			smc		No	After a medical procedure						55-64		No	0																		8	No	Fear of something going wrong during the procedure	Yes	Vaccinations							NO				Other Clinician	No
a2a011061355e2fc412f75baff			smc		No	Before a medical procedure	Under 18							No		1										1	5	2	3	4	6	7		No	General anxiety	Yes			Capillary blood draw (fingerstick)					NO				Other Clinician	never
de675c98239227fb917528f4a5			smc		No	After a medical procedure							65+	No		1										1	2	3	4	6	7	5	8	No	Pain	No	Vaccinations				Injection for the treatment of a mild medical condition (low risk of morbidity)			NO		Physician
88a6310e4da24e649ce8c3fd65			smc		Yes	Before a medical procedure	Under 18	18-24	25-34	35-44	45-54	55-64		Yes								7				4	1	2	7	5	6	3	8	Yes	Previous traumatic experience with needles	Yes				Injection for pain relief	Injection for the treatment of a mild medical condition (low risk of morbidity)		Blood donation	Yes -- saw a therapist in person		Physician	Nurse
488375568e32c3f53687a3a8e0			smc		Yes	During a medical procedure			25-34					Yes					4				8			1	2	3	8	4	5	6	7	Yes	Having to see your own blood	Yes		Blood draw from a vein in the arm		Injection for pain relief		Injection for the treatment of a severe medical condition (significant risk of morbidity/mortality)		Yes -- saw a therapist in person		Physician
26f8b74330264a314e79d2f401			smc		No	Before a medical procedure					45-54	55-64		No	0											1	2	4	5	6	7	3	8	No	Fear of something going wrong during the procedure	Yes	Vaccinations							NO				Other Clinician	No
e605218c2db5b341de710e4e8f			smc		Yes	During a medical procedure	Under 18	18-24	25-34	35-44	45-54	55-64		No									8			1	7	2	3	4	5	6	8	Yes	General anxiety	Yes		Blood draw from a vein in the arm	Capillary blood draw (fingerstick)	Injection for pain relief	Injection for the treatment of a mild medical condition (low risk of morbidity)	Injection for the treatment of a severe medical condition (significant risk of morbidity/mortality)	Blood donation	NO				Other Clinician	no one
36e5cf0bae0de647f685a43699			smc		No	During a medical procedure						55-64		No			2									4	5	1	3	8	2	7	6	No	General anxiety	No							Blood donation	NO			Nurse
2a4446fac5fa43a33717debca5			smc		Yes	Before a medical procedure				35-44				Yes										9		1	2	3	4	5	6	7	8	Yes	Pain	Yes	Vaccinations	Blood draw from a vein in the arm	Capillary blood draw (fingerstick)					Yes -- saw a therapist in person		Physician	Nurse
6138306849ac28f5a991658b45			smc		Yes	Before a medical procedure			25-34					No											10	2	4	1	3	6	7	5	8	No	General anxiety	Yes	Vaccinations						Blood donation	Yes -- saw a therapist in person		Physician
59c58b9c50bb35067d497306d6			smc		No	During a medical procedure					45-54			No				3								1	2	4	3	5	7	6	8	No	Pain	Yes				Injection for pain relief				NO			Nurse
6e90e465e6b79f34e6420e2839			smc		No	Before a medical procedure	Under 18							No		1										2	3	4	5	6	7	1	8	No	Fear of something going wrong during the procedure	Yes						Injection for the treatment of a severe medical condition (significant risk of morbidity/mortality)		NO			Nurse
99119eacb6e0593451c8e28213			smc		No	During a medical procedure	Under 18							No	0																		1	No	Pain	No	Vaccinations					Injection for the treatment of a severe medical condition (significant risk of morbidity/mortality)		NO			Nurse		none
22c0754970c35ef4e8bbcaadc3			smc		Yes	Before a medical procedure	Under 18	18-24	25-34	35-44	45-54	55-64		No								7				1	6	3	5	4	7	2	8	Yes	General anxiety	Yes	Vaccinations	Blood draw from a vein in the arm	Capillary blood draw (fingerstick)	Injection for pain relief	Injection for the treatment of a mild medical condition (low risk of morbidity)	Injection for the treatment of a severe medical condition (significant risk of morbidity/mortality)	Blood donation	NO		Physician
d6707df2126121be47997c0ced			smc		Yes	During a medical procedure					45-54			No				3							10	3	8	7	5	1	6	2	4	No	Having to see your own blood	Yes	Vaccinations			Injection for pain relief				NO		Physician	Nurse
9e2f47801325dca028c77ba566			smc		Yes	Before a medical procedure	Under 18	18-24	25-34	35-44	45-54			No											10	2	1	5	7	4	6	3	8	Yes	Pain	Yes		Blood draw from a vein in the arm			Injection for the treatment of a mild medical condition (low risk of morbidity)		Blood donation	NO		Physician	Nurse	Other Clinician
fd73ac82934ff6cee4d00cd658			smc		Yes	During a medical procedure					45-54			Yes			2									8	1	2	3	4	7	6	5	Yes	Pain	Yes		Blood draw from a vein in the arm						Yes -- saw a therapist in person		Physician
227952e00b4d66626e0bbbcd45			smc		Yes	Before a medical procedure	Under 18	18-24	25-34	35-44	45-54			No								7				4	5	3	7	6	8	1	2	Yes	Pain	Yes	Vaccinations	Blood draw from a vein in the arm	Capillary blood draw (fingerstick)		Injection for the treatment of a mild medical condition (low risk of morbidity)			NO			Nurse
fd83b580e37986e56ab7581577			smc		No	During a medical procedure					45-54			No							6					1	4	2	5	6	7	3	8	No	General anxiety	No					Injection for the treatment of a mild medical condition (low risk of morbidity)			NO		Physician			no
3dcceaf0de696d89bf7c955b54			smc		No	During a medical procedure				35-44				No		1										1	7	5	6	3	4	2		No	General anxiety	No				Injection for pain relief				NO				Other Clinician
6f89c128e174952f15cbdb3d3f			smc		No	During a medical procedure							65+	No		1										1	3	2	4	7	5	8	6	No	Pain	No							Blood donation	NO				Other Clinician	No fear of needles
4e1bdff8c0f052710e5a64f31a			smc		Yes	During a medical procedure				35-44				Yes				3								2	3	1	4	5	6	7	8	Yes	Previous traumatic experience with needles	Yes	Vaccinations	Blood draw from a vein in the arm						Yes -- saw a therapist in person			Nurse
eda749e101252fb23d3c8a1453			smc		Yes	Before a medical procedure					45-54			No						5						4	1	2	7	6	5	3	8	No	Fear of something going wrong during the procedure	Yes						Injection for the treatment of a severe medical condition (significant risk of morbidity/mortality)		NO				Other Clinician	no
88fb5537bf8d14253c4ca960fe			smc		No	Before a medical procedure	Under 18							No	0											3	4	1	5	6	7	2	8	No	General anxiety	Yes			Capillary blood draw (fingerstick)					NO				Other Clinician	N/A
65e785d9d906ef972cea9462d4			smc		No	Before a medical procedure	Under 18							No	0											1	2	3	4	5	6	7	8	No	Fear of something going wrong during the procedure	No							Blood donation	NO			Nurse
d41e69c9f264adec7f38dfa6c9			smc		No	Before a medical procedure	Under 18							No	0											2	6	3	5	4	7	1	8	No	Fear of something going wrong during the procedure	No			Capillary blood draw (fingerstick)					NO				Other Clinician
312ce9173890f292f68f20238b			smc		Yes	Before a medical procedure	Under 18	18-24	25-34	35-44	45-54	55-64	65+	No											10	2	1	3	6	4	7	8		Yes	Previous traumatic experience with needles	Yes		Blood draw from a vein in the arm	Capillary blood draw (fingerstick)				Blood donation	NO				Other Clinician	No I havent shared it
7a71ba473e67e969f37fa5ed10			smc		Yes	During a medical procedure	Under 18	18-24	25-34	35-44	45-54	55-64	65+	No								7				1	3	4	2	5	7	6	8	No	Pain	Yes					Injection for the treatment of a mild medical condition (low risk of morbidity)			NO			Nurse
de17654ce5aae56a9f5429c42b			smc		Yes	Before a medical procedure			25-34					No						5						3	1	2	6	7	5	4	8	Yes	Pain	Yes	Vaccinations						Blood donation	NO				Other Clinician	Family or dentist
740614fd4412190208115cf411			smc		No	Before a medical procedure	Under 18	18-24	25-34	35-44	45-54			No	0																			No	Pain	Yes	Vaccinations	Blood draw from a vein in the arm	Capillary blood draw (fingerstick)	Injection for pain relief	Injection for the treatment of a mild medical condition (low risk of morbidity)	Injection for the treatment of a severe medical condition (significant risk of morbidity/mortality)		NO		Physician	Nurse
3e58870048eff0076ea417d55d			smc		No	Before a medical procedure	Under 18							Yes											10	1	4	2	3	6	5	7	8	No	General anxiety	No							Blood donation	NO		Physician			no
dc2a07065edb65e7da26fe58d8			smc		No	After a medical procedure	Under 18							No	0																			No	Previous traumatic experience with needles	No				Injection for pain relief				NO				Other Clinician	I have no fear of needles
9d34e09b376a460135523113a0			smc		Yes	During a medical procedure		18-24						No						5		7				1	5	2	3	4	7	6	8	No	General anxiety	Yes							Blood donation	NO				Other Clinician	My family wife
143ad495ed1f710fb0dcf873f0			smc		No	Before a medical procedure					45-54			No										9		2	4	6	7	5	3	1	8	Yes	Fear of something going wrong during the procedure	Yes		Blood draw from a vein in the arm						NO				Other Clinician	no one
3c184fc571ac65811eb1c4f72b			smc		Yes	Before a medical procedure	Under 18							No								7				2	1	5	6	3	7	4	8	Yes	Previous traumatic experience with needles	Yes	Vaccinations	Blood draw from a vein in the arm			Injection for the treatment of a mild medical condition (low risk of morbidity)	Injection for the treatment of a severe medical condition (significant risk of morbidity/mortality)	Blood donation	NO			Nurse
aae091c207d7b5a3fee7e59bab			smc		No	After a medical procedure	Under 18							No	0											8	5	7	6	4	2	1	3	No	General anxiety	Yes					Injection for the treatment of a mild medical condition (low risk of morbidity)		Blood donation	NO			Nurse	Other Clinician
278e9ac7aabe2ffbfd347470d1			smc		Yes	After a medical procedure			25-34	35-44				No	0			3								8	5	3	4	2	6	7	1	Yes	Previous traumatic experience with needles	Yes						Injection for the treatment of a severe medical condition (significant risk of morbidity/mortality)		NO		Physician	Nurse
5a8747a4213a6ac0d60ee545dc			smc		Yes	During a medical procedure		18-24						Yes							6					4	1	2	3	5	6	7	8	Yes	Previous traumatic experience with needles	Yes		Blood draw from a vein in the arm			Injection for the treatment of a mild medical condition (low risk of morbidity)			Yes -- saw a therapist remotely (e.g., video call, phone call, or text)			Nurse
cab8045686eb55cd54a569f472			smc		Yes	Before a medical procedure		18-24	25-34	35-44				No					4								6	8	2	3	5	4	7	Yes	General anxiety	Yes	Vaccinations	Blood draw from a vein in the arm	Capillary blood draw (fingerstick)	Injection for pain relief	Injection for the treatment of a mild medical condition (low risk of morbidity)	Injection for the treatment of a severe medical condition (significant risk of morbidity/mortality)	Blood donation	NO		Physician	Nurse
255744949160d6799b6dceaba7			smc		No	During a medical procedure					45-54			No		1																		No	Having to see your own blood	Yes		Blood draw from a vein in the arm						NO				Other Clinician
9e3b4c57717b26f159d21493b7			smc		Yes	Before a medical procedure	Under 18	18-24	25-34	35-44	45-54			No								7				5	6	1	2	3	4	7		No	Fear of something going wrong during the procedure	Yes				Injection for pain relief	Injection for the treatment of a mild medical condition (low risk of morbidity)		Blood donation	NO			Nurse
76d9964e0d2ad072db85d4629b			smc		Yes	After a medical procedure				35-44				No								7				2	7	1	8	5	4	3	6	No	Pain	Yes	Vaccinations	Blood draw from a vein in the arm					Blood donation	NO			Nurse
89d6814486bb08dec808bf2c8b			smc		Yes	Before a medical procedure	Under 18							Yes											10	8	7	6	5	4	3	2	1	Yes	Pain	Yes	Vaccinations							Yes -- saw a therapist in person			Nurse
f2ac32e710a1295409776268ea			smc		No	Before a medical procedure	Under 18							No				3								3	1	6	2	4	5	7		No	General anxiety	No		Blood draw from a vein in the arm					Blood donation	NO				Other Clinician	None
8c2cdd5628a4c42eacb2f7878f			smc		Yes	Before a medical procedure	Under 18							No				3	4							2	3	1	4	5	6	7	8	Yes	Having to see your own blood	Yes		Blood draw from a vein in the arm			Injection for the treatment of a mild medical condition (low risk of morbidity)	Injection for the treatment of a severe medical condition (significant risk of morbidity/mortality)	Blood donation	NO			Nurse
8994909a1b70d3ca01ed31afcb			smc		No	Before a medical procedure							65+	No		1										1		3						No	General anxiety	Yes							Blood donation	NO				Other Clinician	None
3b0789eddc49746423840d0686			smc		No	After a medical procedure	Under 18							No			2									8	1	7	6	5	3	4	2	No	Fear of something going wrong during the procedure	No						Injection for the treatment of a severe medical condition (significant risk of morbidity/mortality)		NO				Other Clinician	not applicable
47b3361914b4248154529aa0b2			smc		No	After a medical procedure	Under 18							No	0											3	4	2	1	5	6	7	8	No	General anxiety	Yes					Injection for the treatment of a mild medical condition (low risk of morbidity)			NO				Other Clinician	No
4c9b1071f58a5c603fea0bf486			smc		No	Before a medical procedure	Under 18							No	0																			No	Fear of something going wrong during the procedure	No							Blood donation	NO				Other Clinician	Don’t have any fear of needles
3c7ce9b5270338604d84447968			smc		No	During a medical procedure					45-54			No					4							2	1	3	4	6	7	8	5	Yes	General anxiety	Yes		Blood draw from a vein in the arm						NO		Physician
e91fb3489f8c4d2eb534f87380			smc		No	Before a medical procedure					45-54			No			2									2	7	1	4	5	6	3	8	No	Fear of something going wrong during the procedure	No							Blood donation	NO		Physician
bdaa510183fc9965ec8dd48adc			smc		No	Before a medical procedure							65+	No	0											1	2	3	4	5	6	7	8	No	General anxiety	Yes							Blood donation	NO		Physician
7a3089f960ed18f4caeae9aef4			smc		Yes	Before a medical procedure	Under 18	18-24	25-34	35-44	45-54	55-64		No								7				5	2	1	3	4	6	7	8	No	General anxiety	Yes		Blood draw from a vein in the arm	Capillary blood draw (fingerstick)					NO		Physician	Nurse	Other Clinician
f285fd6a9f2a57bdd9e4ceb591			smc		Yes	During a medical procedure					45-54			No							6					5	4	1	2	3	7	6		No	Previous traumatic experience with needles	Yes		Blood draw from a vein in the arm					Blood donation	NO				Other Clinician	None
38e309820508ee5365c832d941			smc		Yes	During a medical procedure		18-24						Yes									8			5	2	4	3	1	6	7	8	Yes	Fear of something going wrong during the procedure	Yes		Blood draw from a vein in the arm		Injection for pain relief		Injection for the treatment of a severe medical condition (significant risk of morbidity/mortality)		Yes -- saw a therapist remotely (e.g., video call, phone call, or text)			Nurse
ddbbd0d7a3fb8aca5e95ddc00d			smc		Yes	Before a medical procedure	Under 18	18-24	25-34					Yes					4							1	3	2	4	7	5	6		Yes	Pain	Yes	Vaccinations	Blood draw from a vein in the arm	Capillary blood draw (fingerstick)					NO			Nurse
5f57a398509c7b4aa868e7928b			smc		No	Before a medical procedure	Under 18							Yes		1										4	6	1	2	5	7	3	8	No	General anxiety	Yes	Vaccinations	Blood draw from a vein in the arm	Capillary blood draw (fingerstick)	Injection for pain relief	Injection for the treatment of a mild medical condition (low risk of morbidity)	Injection for the treatment of a severe medical condition (significant risk of morbidity/mortality)	Blood donation	NO			Nurse
e496f817fc9def1f3a0738c1b8			smc		Yes	During a medical procedure			25-34					Yes					4							6	1	4	7	3	5	2	8	No	Fear of something going wrong during the procedure	No	Vaccinations							NO			Nurse
a80627ee4c38898c94e33247ec			smc		No	Before a medical procedure	Under 18							No		1										4	5	6	1	3	7	2	8	No	Having to see your own blood	Yes							Blood donation	NO				Other Clinician	None
c775451eef7f27df1b05dce0ff			smc		Yes	During a medical procedure	Under 18							No						5						1	4	2	7	6	5	3	8	Yes	General anxiety	Yes					Injection for the treatment of a mild medical condition (low risk of morbidity)			NO		Physician
d7a0bb05e47cbe079a25ea0104			smc		Yes	During a medical procedure		18-24						Yes		1										1	2	3	4	6	5	7	8	Yes	Pain	Yes	Vaccinations							Yes -- saw a therapist in person		Physician
8fb07587dd954311293400d744			smc		No	Before a medical procedure	Under 18							Yes	0											1								No	Pain	Yes							Blood donation	NO				Other Clinician	none
18851f8bac7ea0d758a3132e04			smc		No	During a medical procedure	Under 18							Yes	0											8	2	1	3	4	5	6	7	No	Having to see your own blood	Yes			Capillary blood draw (fingerstick)					NO				Other Clinician	None
50955f18944606dea5ea96e856			smc		No	Before a medical procedure	Under 18							No	0																			No	Fear of something going wrong during the procedure	Yes							Blood donation	NO				Other Clinician	No
3af86be26c3fe0aef120ee3574			smc		Yes	During a medical procedure		18-24						No				3				7				4	6	1	2	3	7	5	8	No	Having to see your own blood	No		Blood draw from a vein in the arm		Injection for pain relief				NO			Nurse
f8e550711a2ece14737ad253f3			smc		Yes	Before a medical procedure		18-24						Yes								7				6	7	1	5	4	3	2	8	Yes	Having to see your own blood	Yes		Blood draw from a vein in the arm		Injection for pain relief			Blood donation	Yes -- saw a therapist remotely (e.g., video call, phone call, or text)		Physician	Nurse
660759af24d4ec3ec9e2758c84			smc		Yes	During a medical procedure							65+	No							6					2	1	5	6	7	4	3	8	No	Previous traumatic experience with needles	Yes							Blood donation	NO				Other Clinician	Nobody
1a2686e804e2fa06ee2799ec47			smc		No	Before a medical procedure	Under 18							No	0											3	4	5	1	2	7	6		No	General anxiety	No					Injection for the treatment of a mild medical condition (low risk of morbidity)			NO			Nurse
6fbad80cb64f9fd641612f0b5d			smc		Yes	Before a medical procedure	Under 18	18-24	25-34	35-44	45-54			Yes											10	1	2	3	4	5	6	7	8	Yes	Pain	Yes	Vaccinations							Yes -- saw a therapist in person		Physician
0d2863f6dd80af286ef3fc2875			smc		No	Before a medical procedure	Under 18							No	0											8	7	5	1	6	2	4	3	No	Fear of something going wrong during the procedure	No	Vaccinations						Blood donation	NO				Other Clinician
53539c9e7ea0a24749bca422b1			smc		No	During a medical procedure				35-44				No	0											1	2	3	4	5	6	7	8	No	Pain	Yes	Vaccinations							NO			Nurse
279b274dd87bd44dd5e42d35ea			smc		Yes	Before a medical procedure		18-24						Yes			2									1	2	3	4	5	7	6	8	Yes	Pain	Yes	Vaccinations							Yes -- saw a therapist in person			Nurse
1f3711b66c625a6e8141745f4d			smc		Yes	Before a medical procedure					45-54			Yes										9		1	7	3	2	5	6	4	8	Yes	General anxiety	Yes		Blood draw from a vein in the arm						NO		Physician
5c4831a7d48a344a17b5058384			smc		Yes	Before a medical procedure	Under 18	18-24	25-34	35-44	45-54	55-64	65+	No											10			5						No	Fear of fainting/feeling dizzy	Yes	Vaccinations							NO			Nurse
c7b8127c9b4e553e93e37c965b			smc		No	During a medical procedure	Under 18							No	0											1	7	2	4	5	6	3	8	No	Pain	Yes			Capillary blood draw (fingerstick)					NO				Other Clinician	no one
e68cfbf4d3fd8badf5130c33a4			smc		Yes	During a medical procedure				35-44				Yes											10	2	6	3	7	5	4	1	8	Yes	Previous traumatic experience with needles	Yes	Vaccinations		Capillary blood draw (fingerstick)	Injection for pain relief			Blood donation	Yes -- saw a therapist in person		Physician	Nurse
6c3c8711781848fb5c97c3dae9			smc		No	Before a medical procedure	Under 18							Yes									8			1				2	4	3	5	No	Fear of something going wrong during the procedure	Yes		Blood draw from a vein in the arm						NO		Physician
a980b7acc919616d727c66cc9d			smc		Yes	Before a medical procedure	Under 18	18-24	25-34	35-44	45-54	55-64		No											10	1	4	3	6	5	7	2		No	General anxiety	Yes					Injection for the treatment of a mild medical condition (low risk of morbidity)			NO		Physician	Nurse
032f8c5ebafbe34ae1ab4187dd			smc		No	Before a medical procedure	Under 18	18-24	25-34	35-44	45-54			No		1										2	1	5	7	3	6	4	8	No	Previous traumatic experience with needles	Yes		Blood draw from a vein in the arm						NO				Other Clinician	No
2a56dee4451f3a2d9a48302a6c			smc		No	After a medical procedure					45-54			Yes	0											2	3	4	5	6	7	8		No	Pain	Yes					Injection for the treatment of a mild medical condition (low risk of morbidity)			NO				Other Clinician	No one
e0d81210fcc3e38ff25aeecf3a			smc		No	During a medical procedure	Under 18							No	0											1								No	Pain	Yes		Blood draw from a vein in the arm						NO			Nurse
4db514c457e72deee6cb840346			smc		Yes	Before a medical procedure					45-54			Yes											10	1	6	3	2	5	7	4	8	Yes	Pain	Yes	Vaccinations	Blood draw from a vein in the arm	Capillary blood draw (fingerstick)				Blood donation	NO			Nurse
d8a4881602485f672ae70f39ba			smc		Yes	Before a medical procedure	Under 18	18-24	25-34	35-44	45-54			No									8			1	6	3	4	2	5	7	8	Yes	Pain	Yes	Vaccinations	Blood draw from a vein in the arm	Capillary blood draw (fingerstick)	Injection for pain relief	Injection for the treatment of a mild medical condition (low risk of morbidity)	Injection for the treatment of a severe medical condition (significant risk of morbidity/mortality)	Blood donation	NO		Physician	Nurse	Other Clinician
1b4189ccbcbd0b6c0ac9a3f14f			smc		No	Before a medical procedure	Under 18	18-24						No				3								2	3	1	4	6	7	5	8	No	General anxiety	Yes							Blood donation	NO		Physician
8fa206cfdf80652077acb48397			smc		Yes	During a medical procedure			25-34					Yes						5						2	1	3	4	5	6	7	8	Yes	General anxiety	Yes		Blood draw from a vein in the arm			Injection for the treatment of a mild medical condition (low risk of morbidity)			Yes -- saw a therapist in person			Nurse
b3db9d5f5d03a638193f5b7a0e			smc		Yes	Before a medical procedure	Under 18	18-24						Yes	0					5						2	7	3	4	5	6	1	8	Yes	Fear of something going wrong during the procedure	Yes			Capillary blood draw (fingerstick)	Injection for pain relief	Injection for the treatment of a mild medical condition (low risk of morbidity)	Injection for the treatment of a severe medical condition (significant risk of morbidity/mortality)		NO				Other Clinician	Parents
b3e82f0061fb388f879e327016			smc		Yes	Before a medical procedure	Under 18							No					4					9		1	6	2	5	3	4	8	7	Yes	General anxiety	Yes		Blood draw from a vein in the arm			Injection for the treatment of a mild medical condition (low risk of morbidity)			Yes -- saw a therapist in person		Physician
bc01268228789be0ff091cb38f			smc		Yes	During a medical procedure	Under 18	18-24	25-34	35-44				No							6					4		3		2		1		No	General anxiety	Yes		Blood draw from a vein in the arm					Blood donation	NO			Nurse
9a0743e021aab91fb9a015359b			smc		Yes	Before a medical procedure	Under 18	18-24	25-34	35-44	45-54			No					4	5	6					3	5	2	6	4	7	1	8	No	General anxiety	Yes							Blood donation	NO				Other Clinician	No
2e6e937f7b409fc4a7ab3aa54e			smc		Yes	During a medical procedure		18-24						No			2										2	3	4	8	7	6		No	General anxiety	No		Blood draw from a vein in the arm						NO		Physician
c29ab93186de1f4f10809d3d96			smc		No	Before a medical procedure			25-34					No	0											3	5	2	6	4	7	1		No	General anxiety	No		Blood draw from a vein in the arm					Blood donation	NO			Nurse
2ad23cc6c61c1ab086a8b995d4			smc		No	Before a medical procedure	Under 18							No	0										10									No	Fear of something going wrong during the procedure	Yes							Blood donation	NO				Other Clinician	NA
748811bdf85ccfbc7307c1e553			smc		Yes	During a medical procedure		18-24	25-34	35-44	45-54	55-64		No										9		2	4	3	1	5	7	6	8	Yes	Having to see your own blood	No	Vaccinations	Blood draw from a vein in the arm		Injection for pain relief			Blood donation	NO			Nurse
11c6f59b4247e5d2efebd7c2bb			smc		Yes	Before a medical procedure				35-44				No									8	9		1	5	2	6	7	3	4	8	No	Pain	Yes		Blood draw from a vein in the arm					Blood donation	NO		Physician	Nurse	Other Clinician	No one you ducking jackaas of a survey. Fuck this question
ff9d719378d9ce44f3c4356e64			smc		Yes	During a medical procedure		18-24						No								7				4	5	1	7	2	6	3	8	Yes	Fear of fainting/feeling dizzy	Yes		Blood draw from a vein in the arm		Injection for pain relief	Injection for the treatment of a mild medical condition (low risk of morbidity)		Blood donation	NO				Other Clinician	family
3b1c1e2c3523333ad8ba5f7d4d			smc		No	Before a medical procedure					45-54			Yes	0											4	6	1	2	3	5	7	8	No	General anxiety	No							Blood donation	NO				Other Clinician	na
92bc417ae6c5ae785352f899bd			smc		Yes	Before a medical procedure	Under 18	18-24	25-34	35-44	45-54	55-64		No								7				3	4	1	8	6	5	2	7	Yes	General anxiety	Yes		Blood draw from a vein in the arm			Injection for the treatment of a mild medical condition (low risk of morbidity)			NO				Other Clinician
be12e0621146a27d0f4490f8b2			smc		Yes	Before a medical procedure	Under 18							No											10	1	2	3	8	5	7	6	4	Yes	General anxiety	Yes	Vaccinations	Blood draw from a vein in the arm		Injection for pain relief			Blood donation	Yes -- saw a therapist in person		Physician	Nurse
3da8acf99fc4d9c8b778fa4a99			smc		Yes	Before a medical procedure	Under 18							No								7				1	6	2	7	3	5	4		No	Pain	No	Vaccinations							NO		Physician
899674690213c4a83ee7c417d0			smc		No	Before a medical procedure	Under 18							No		1										1	2	3	4	5	6	7	8	No	Pain	Yes	Vaccinations	Blood draw from a vein in the arm	Capillary blood draw (fingerstick)	Injection for pain relief	Injection for the treatment of a mild medical condition (low risk of morbidity)	Injection for the treatment of a severe medical condition (significant risk of morbidity/mortality)	Blood donation	NO				Other Clinician	None
ebe647f2269b069a6d89a883f3			smc		Yes	During a medical procedure			25-34					Yes				3								1	2	3	4	5	6	7	8	Yes	Previous traumatic experience with needles	Yes	Vaccinations							Yes -- saw a therapist in person		Physician
b62ccae4e5851e85a7e6be8717			smc		Yes	Before a medical procedure	Under 18							Yes										9		1	2	4	6	7	5	3		Yes	Pain	No						Injection for the treatment of a severe medical condition (significant risk of morbidity/mortality)		Yes -- saw a therapist in person		Physician
ef8427774124388c0d7cfb38e8			smc		Yes	Before a medical procedure		18-24	25-34	35-44	45-54	55-64	65+	No											10	1	2	3	7	4	5	6		Yes	Pain	Yes	Vaccinations	Blood draw from a vein in the arm	Capillary blood draw (fingerstick)	Injection for pain relief	Injection for the treatment of a mild medical condition (low risk of morbidity)	Injection for the treatment of a severe medical condition (significant risk of morbidity/mortality)	Blood donation	NO		Physician	Nurse	Other Clinician
e7a922506c81325addde72de26			smc		Yes	Before a medical procedure	Under 18	18-24						No						5						2	6	1	5	4	7	3		No	General anxiety	Yes					Injection for the treatment of a mild medical condition (low risk of morbidity)			NO			Nurse
8d63a67a057ab61aa3c84317d7			smc		Yes	After a medical procedure		18-24						Yes										9		2		3	4	5	6	7	8	No	Fear of something going wrong during the procedure	No				Injection for pain relief				NO			Nurse
00753fa3252ffb2d46eb099e3e			smc		Yes	During a medical procedure	Under 18	18-24	25-34					Yes								7	8	9	10	2	5	1	4	3	6	8	7	Yes	General anxiety	Yes	Vaccinations	Blood draw from a vein in the arm	Capillary blood draw (fingerstick)	Injection for pain relief	Injection for the treatment of a mild medical condition (low risk of morbidity)	Injection for the treatment of a severe medical condition (significant risk of morbidity/mortality)	Blood donation	NO		Physician	Nurse
2f75d935da9e16a6c2c9581b3a			smc		Yes	During a medical procedure			25-34					Yes								7				2	8	6	1	3	4	7	5	No	Pain	Yes	Vaccinations						Blood donation	Yes -- saw a therapist remotely (e.g., video call, phone call, or text)			Nurse
2fd78667e08c034304d937bdb8			smc		No	During a medical procedure					45-54			Yes			2									2	1	8	3	4	5	6	7	No	Fear of fainting/feeling dizzy	Yes			Capillary blood draw (fingerstick)					Yes -- saw a therapist remotely (e.g., video call, phone call, or text)				Other Clinician
0fb00691e8a5da13a4f9449e84			smc		Yes	During a medical procedure	Under 18	18-24						No									8	9		3	4	1	5	2	6	7	8	No	Previous traumatic experience with needles	No			Capillary blood draw (fingerstick)					NO			Nurse		I haven’t
030d1bacc5101a028b9cdbfe26			smc		Yes	Before a medical procedure	Under 18							Yes							6					3	2	1	7	6	5	4	8	Yes	General anxiety	Yes				Injection for pain relief			Blood donation	Yes -- saw a therapist in person			Nurse
8f89454308dbcf42251b204f76			smc		Yes	During a medical procedure	Under 18	18-24	25-34	35-44	45-54			No								7				2	1	6	4	3	5	7	8	No	Previous traumatic experience with needles	Yes	Vaccinations			Injection for pain relief	Injection for the treatment of a mild medical condition (low risk of morbidity)			NO		Physician	Nurse	Other Clinician
0c038aa407b0d9b52ee19d71ff			smc		Yes	Before a medical procedure			25-34					No							6					1		3				2		Yes	General anxiety	Yes	Vaccinations	Blood draw from a vein in the arm						NO		Physician	Nurse
630d745d46cae593b3475be3fd			smc		No	During a medical procedure	Under 18							No	0											1	3	4	5	6	7	2	8	No	Pain	Yes						Injection for the treatment of a severe medical condition (significant risk of morbidity/mortality)		NO				Other Clinician
66ef1e8faa7a82b98a3547a229			smc		No	During a medical procedure					45-54			Yes										9		7	5	1	2	6	4	3	8	No	General anxiety	Yes							Blood donation	NO			Nurse
398e0a717fb7a151ae4e9142bb			smc		Yes	During a medical procedure			25-34					Yes								7				5	1	2	3	4	6	7	8	Yes	Previous traumatic experience with needles	Yes		Blood draw from a vein in the arm			Injection for the treatment of a mild medical condition (low risk of morbidity)			Yes -- saw a therapist in person		Physician	Nurse
4909270734025b77c2fe768b06			smc		Yes	During a medical procedure			25-34					Yes								7				6	8	1	5	7	3	2		Yes	General anxiety	Yes		Blood draw from a vein in the arm						Yes -- saw a therapist remotely (e.g., video call, phone call, or text)		Physician	Nurse
236ea3d79e788ceef95cc85562			smc		Yes	Before a medical procedure		18-24						Yes			2					7				2	1	3	4	5	6	7	8	Yes	Previous traumatic experience with needles	Yes		Blood draw from a vein in the arm		Injection for pain relief				Yes -- saw a therapist in person		Physician
4a246a39809f395cca1cc1e1f2			smc		No	Before a medical procedure		18-24						No							6					2	1	3	4	5	6	7	8	No	Disgust regarding the procedure	No			Capillary blood draw (fingerstick)					NO				Other Clinician	N/a
f4816e3f5afc6bc701fc177763			smc		Yes	Before a medical procedure		18-24	25-34	35-44	45-54	55-64		No		1										1	3	2	5	6	7	4	8	No	Pain	No							Blood donation	NO		Physician	Nurse
0ffe7e305e8bb02cccb5d4a0a4			smc		No	Before a medical procedure	Under 18							No		1										1								No	Having to see your own blood	No	Vaccinations							NO			Nurse
9700df62f44d39ff15ae66aff8			smc		Yes	During a medical procedure	Under 18							Yes											10	1	8	3	5	4	7	6	2	Yes	General anxiety	Yes		Blood draw from a vein in the arm	Capillary blood draw (fingerstick)		Injection for the treatment of a mild medical condition (low risk of morbidity)		Blood donation	NO			Nurse
684081de860fba11dec0d6dc39			smc		No	During a medical procedure				35-44			65+	No	0											1	2	3	6	5	4	7	8	No	General anxiety	Yes						Injection for the treatment of a severe medical condition (significant risk of morbidity/mortality)		NO		Physician
79c2d10ff085af6477377333b5			smc		Yes	Before a medical procedure			25-34					No				3									1	3	6	2	7	5	8	Yes	Previous traumatic experience with needles	No		Blood draw from a vein in the arm	Capillary blood draw (fingerstick)				Blood donation	NO		Physician	Nurse	Other Clinician
b1ff16190ce74504c606d3344a			smc		Yes	Before a medical procedure	Under 18	18-24	25-34	35-44	45-54			Yes				3								1	5	2	6	3	7	4	8	No	General anxiety	Yes							Blood donation	NO				Other Clinician	no one
4e138da8ee1d1226ec84982a21			smc		Yes	Before a medical procedure	Under 18	18-24						Yes								7				3	4	7	1	2	5	6	8	Yes	Having to see your own blood	Yes		Blood draw from a vein in the arm					Blood donation	Yes -- saw a therapist in person		Physician	Nurse
86426d34a786fe7643e40a169a			smc		Yes	During a medical procedure					45-54			No										9		7	1	4	6	5	3	8	2	No	Fear of something going wrong during the procedure	Yes	Vaccinations	Blood draw from a vein in the arm		Injection for pain relief			Blood donation	NO				Other Clinician	no
d86bff7d2e78d41ae985a8787f			smc		Yes	Before a medical procedure	Under 18	18-24						Yes									8			2	7	6	8	1	3	5		Yes	General anxiety	Yes	Vaccinations	Blood draw from a vein in the arm					Blood donation	NO		Physician	Nurse
e4911c024789610285609ff536			smc		No	During a medical procedure	Under 18			35-44				No					4							8	7	6	5	4	2	3	1	No	Having to see your own blood	No			Capillary blood draw (fingerstick)					Yes -- saw a therapist in person			Nurse
6d11b6973f5b8bf956637c70ab			smc		No	Before a medical procedure	Under 18							No								7				8	7	3	6	1	5	2	4	Yes	Previous traumatic experience with needles	Yes	Vaccinations	Blood draw from a vein in the arm		Injection for pain relief	Injection for the treatment of a mild medical condition (low risk of morbidity)		Blood donation	NO				Other Clinician	No
d2f8717b6b39ee68b6be9de520			smc		Yes	Before a medical procedure	Under 18							Yes				3						9		8	5	3						Yes	Fear of fainting/feeling dizzy	Yes		Blood draw from a vein in the arm						Yes -- saw a therapist in person			Nurse
ead4f186db0b87b3f42e61b6dd			smc		Yes	Before a medical procedure		18-24						No					4							1	2	3	4	5	6	7	8	Yes	Pain	No		Blood draw from a vein in the arm					Blood donation	Yes -- saw a therapist remotely (e.g., video call, phone call, or text)		Physician
52607d47d284421654b9ecd477			smc		Yes	Before a medical procedure	Under 18	18-24	25-34	35-44	45-54			No						5						4	2	1	7	3	8	5	6	No	General anxiety	Yes				Injection for pain relief	Injection for the treatment of a mild medical condition (low risk of morbidity)		Blood donation	NO		Physician	Nurse
7dd83dc60d836597c0f2f96b72			smc		Yes	Before a medical procedure	Under 18							No	0											3	4	1	7	2	6	5	8	Yes	General anxiety	No			Capillary blood draw (fingerstick)				Blood donation	NO		Physician	Nurse	Other Clinician
9b798151e9808cb12cf1cde150			smc		Yes	Before a medical procedure					45-54			Yes								7				1	2	3	4	5	6	8	7	Yes	Pain	Yes	Vaccinations	Blood draw from a vein in the arm						Yes -- saw a therapist in person			Nurse
8472f1281ac9b7aec99ec8677e			smc		Yes	Before a medical procedure	Under 18							No								7				2	3	1	5	4	7	6		Yes	General anxiety	Yes			Capillary blood draw (fingerstick)					Yes -- saw a therapist remotely (e.g., video call, phone call, or text)		Physician
23fd0707f5a7e94640dc31009e			smc		Yes	Before a medical procedure		18-24						Yes						5						7	6	5	4	3	1	2	8	Yes	General anxiety	Yes		Blood draw from a vein in the arm		Injection for pain relief				Yes -- saw a therapist remotely (e.g., video call, phone call, or text)			Nurse
d7e1820d34eb38762c28e4ab74			smc		Yes	Before a medical procedure		18-24	25-34	35-44	45-54			No						5						1	5	3	4	2	6	7	8	No	Pain	Yes							Blood donation	NO			Nurse
f4447103e034c38de1c40955e5			smc		No	Before a medical procedure	Under 18							No							6					1	2	3	7	8	6	5	4	Yes	Having to see your own blood	Yes							Blood donation	NO			Nurse
3b30b4e4782f66a8051adefe40			smc		No	During a medical procedure				35-44				No	0											8	5	1	6	3	7	2		No	General anxiety	Yes				Injection for pain relief				NO		Physician	Nurse
8f06787c99dea5d1cadc307451			smc		No	Before a medical procedure		18-24						No	0											3	4	1	2	5	6	7	8	No	Pain	No			Capillary blood draw (fingerstick)	Injection for pain relief	Injection for the treatment of a mild medical condition (low risk of morbidity)		Blood donation	NO		Physician
74443a286330b19e7cc84682c2			smc		Yes	During a medical procedure	Under 18							No							6					1	2	5	7	6	3	4	8	Yes	Pain	No							Blood donation	NO		Physician
8d5598a15f6287366c0163eb78			smc		Yes	Before a medical procedure			25-34					No					4							4	7	1	2	3	5	6	8	No	General anxiety	Yes		Blood draw from a vein in the arm					Blood donation	NO			Nurse
7550177691bad06aa5ce84958f			smc		Yes	During a medical procedure	Under 18	18-24	25-34	35-44	45-54			No							6					1	2	3	4	5	6	7	8	Yes	Previous traumatic experience with needles	No	Vaccinations	Blood draw from a vein in the arm	Capillary blood draw (fingerstick)	Injection for pain relief	Injection for the treatment of a mild medical condition (low risk of morbidity)	Injection for the treatment of a severe medical condition (significant risk of morbidity/mortality)	Blood donation	NO			Nurse
fa77efe269d7ba9251d1958a7e			smc		No	During a medical procedure	Under 18							No	0											1	2	3	6	4	5	7	8	No	Having to see your own blood	No			Capillary blood draw (fingerstick)					NO				Other Clinician	Don’t fear
7a38c2801becee16d72eae99d1			smc		No	Before a medical procedure	Under 18							No		1										3	8	4	5	6	7	2	1	No	General anxiety	Yes		Blood draw from a vein in the arm					Blood donation	NO				Other Clinician	none
6ca986f2fe8918211de230e4fa			smc		Yes	Before a medical procedure	Under 18							No				3								2	7	1	4	6	5	3	8	No	General anxiety	Yes						Injection for the treatment of a severe medical condition (significant risk of morbidity/mortality)		NO		Physician
e339eb66bcbe0417cd262bd9d3			smc		No	Before a medical procedure	Under 18							No	0											1	3	2	4	6	5	7	8	No	Fear of something going wrong during the procedure	Yes				Injection for pain relief			Blood donation	NO		Physician
9c819cda0d9767acc0e5b7e985			smc		Yes	Before a medical procedure		18-24						Yes											10	5	3	1	8	6	2	4	7	Yes	Fear of fainting/feeling dizzy	Yes	Vaccinations							Yes -- saw a therapist in person		Physician
e1588e8f67a2355917a88e18a8			smc		Yes	During a medical procedure	Under 18							No						5						2	1	7	8	5	4	3		No	Fear of fainting/feeling dizzy	No				Injection for pain relief				NO				Other Clinician
a884e27473b72bca361e5240b4			smc		Yes	Before a medical procedure	Under 18							No					4							1	2	5	7	4	6	3		No	Previous traumatic experience with needles	No			Capillary blood draw (fingerstick)					NO			Nurse
e6bb47a88bb37855fcc1442c75			smc		No	After a medical procedure							65+	No	0											2								No	Pain	Yes	Vaccinations						Blood donation	NO		Physician			none
0fd6f914afafb241b77b0a24bd			smc		Yes	Before a medical procedure	Under 18	18-24	25-34					No					4							3	7	4	6	2	5	1	8	Yes	Fear of something going wrong during the procedure	Yes		Blood draw from a vein in the arm					Blood donation	NO		Physician	Nurse
6b18038bf29769480c8d56527e			smc		Yes	Before a medical procedure						55-64		No							6					7	8	1	5	4	3	2	6	Yes	General anxiety	Yes		Blood draw from a vein in the arm						NO				Other Clinician
2e00162b9d4f30dccf969cc501			smc		No	During a medical procedure	Under 18	18-24						No	0											1	3	4	5	7	6	2	8	No	Fear of something going wrong during the procedure	Yes			Capillary blood draw (fingerstick)					NO			Nurse
a81d5267708d9a488037f66fe7			smc		Yes	During a medical procedure	Under 18	18-24	25-34	35-44	45-54	55-64		No								7				4	3	2	6	5	7	1	8	No	Fear of something going wrong during the procedure	Yes					Injection for the treatment of a mild medical condition (low risk of morbidity)			NO		Physician			No
5c44d465ac42b3780fee44bcac			smc		Yes	Before a medical procedure	Under 18	18-24						No									8	9		3	5	1	8	6	7	2	4	Yes	General anxiety	Yes		Blood draw from a vein in the arm						NO				Other Clinician
2e57d82f7429b0caad9995e12c			smc		No	After a medical procedure			25-34					No	0																			No	General anxiety	No	Vaccinations						Blood donation	NO			Nurse
84414ab97210f48aca2d81eca0			smc		No	Before a medical procedure				35-44				No		1										6	7	1	3	4	5	2	8	No	General anxiety	No			Capillary blood draw (fingerstick)					NO		Physician
ad18fef31cae1f17ce017b96f9			smc		Yes	Before a medical procedure		18-24	25-34	35-44	45-54	55-64		Yes										9		5	1	4	2	3	7	6		Yes	Previous traumatic experience with needles	Yes	Vaccinations	Blood draw from a vein in the arm	Capillary blood draw (fingerstick)	Injection for pain relief		Injection for the treatment of a severe medical condition (significant risk of morbidity/mortality)	Blood donation	Yes -- saw a therapist remotely (e.g., video call, phone call, or text)			Nurse
2d2fd264a651cd8b4ae18bdc79			smc		Yes	During a medical procedure	Under 18							No		1										1	2	3	4	5	6	7	8	No	Previous traumatic experience with needles	No			Capillary blood draw (fingerstick)					Yes -- saw a therapist remotely (e.g., video call, phone call, or text)			Nurse
773b88281c7ec7ed38106d3585			smc		Yes	During a medical procedure					45-54			Yes					4							2	3	4	5	6	7	8	1	No	Previous traumatic experience with needles	No							Blood donation	NO			Nurse
6751f54975f9d9b2117dd5320a			smc		Yes	After a medical procedure		18-24						No											10	3	2	6	8	7	1	5	4	No	Fear of fainting/feeling dizzy	Yes					Injection for the treatment of a mild medical condition (low risk of morbidity)			NO				Other Clinician
8281a4161904d23514916741c5			smc		No	Before a medical procedure	Under 18	18-24						Yes		1													1					No	Pain	No	Vaccinations						Blood donation	NO				Other Clinician
86744afcca26bd91171bca2d4b			smc		Yes	Before a medical procedure							65+	No			2									8	1	2	4	6	7	3	5	No	Fear of something going wrong during the procedure	No							Blood donation	Other (please specify)	I don't have needlephobia		Nurse		nunya
409643f5505f1610c7b596aa00			smc		Yes	Before a medical procedure		18-24		35-44				Yes			2		4							1	2	3	4	5	6	7	8	Yes	Pain	Yes	Vaccinations			Injection for pain relief	Injection for the treatment of a mild medical condition (low risk of morbidity)			Yes -- saw a therapist in person		Physician
4f665e5e9f2a488a1e3a03812b			smc		Yes	During a medical procedure	Under 18							No									8			7	5	2	3	4	6	1	8	Yes	General anxiety	Yes			Capillary blood draw (fingerstick)					NO				Other Clinician
17b20d5badf7529053f75d87f4			smc		Yes	Before a medical procedure	Under 18	18-24						No									8			3			4	1		2		Yes	Fear of something going wrong during the procedure	Yes	Vaccinations	Blood draw from a vein in the arm			Injection for the treatment of a mild medical condition (low risk of morbidity)			NO				Other Clinician
d9e1c4c7c48db1e59c1df05439			smc		Yes	Before a medical procedure	Under 18	18-24	25-34	35-44	45-54			No									8			2	1	4	3	5	6	8	7	Yes	Fear of fainting/feeling dizzy	Yes		Blood draw from a vein in the arm	Capillary blood draw (fingerstick)				Blood donation	NO		Physician	Nurse
a673357a99517d67aa56ac88cb			smc		No	During a medical procedure	Under 18							No	0											4	2	1	6	3	7	5	8	No	Pain	Yes							Blood donation	NO				Other Clinician
59fc2c3daa262aa0a16f0d1102			smc		Yes	Before a medical procedure	Under 18	18-24	25-34	35-44	45-54	55-64		No							6					1			2					No	General anxiety	Yes							Blood donation	NO			Nurse		No
00004e0759f3dd0c51aa4b4de0			smc		Yes	During a medical procedure			25-34					No								7				1	3	2	8	5	7	4	6	No	Having to see your own blood	No	Vaccinations	Blood draw from a vein in the arm		Injection for pain relief				NO			Nurse
80131bb9088d82b20620c1cdaf			smc		Yes	Before a medical procedure				35-44				No						5						4	1	2	3	5	6	7	8	Yes	Fear of fainting/feeling dizzy	Yes			Capillary blood draw (fingerstick)		Injection for the treatment of a mild medical condition (low risk of morbidity)			NO		Physician
dac5c4526bdeb5582f3b1f9056			smc		Yes	During a medical procedure	Under 18	18-24	25-34	35-44	45-54	55-64		No											10	1	2	3	7	5	6	4		Yes	Pain	Yes	Vaccinations	Blood draw from a vein in the arm	Capillary blood draw (fingerstick)	Injection for pain relief	Injection for the treatment of a mild medical condition (low risk of morbidity)		Blood donation	NO			Nurse	Other Clinician
2db60b9d7608f0aa5992721915			smc		Yes	Before a medical procedure						55-64		Yes							6					2	1							Yes	Previous traumatic experience with needles	Yes		Blood draw from a vein in the arm						NO			Nurse
149fb1a69c3a34d7f707638697			smc		Yes	Before a medical procedure					45-54			No					4							1	4	8	2	3	5	6	7	No	Having to see your own blood	No		Blood draw from a vein in the arm						NO			Nurse	Other Clinician
4c0a66a4a828d89e0cff4f5985			smc		No	Before a medical procedure		18-24						Yes		1	2	3	4	5	6	7	8	9	10	8	7	2	6	3	5	1	4	Yes	Previous traumatic experience with needles	Yes	Vaccinations	Blood draw from a vein in the arm	Capillary blood draw (fingerstick)	Injection for pain relief	Injection for the treatment of a mild medical condition (low risk of morbidity)	Injection for the treatment of a severe medical condition (significant risk of morbidity/mortality)	Blood donation	Yes -- saw a therapist in person		Physician	Nurse
c5962c60303197259975223c04			smc		Yes	During a medical procedure		18-24						No								7				8	4	7	1	3	2	5	6	Yes	Fear of fainting/feeling dizzy	Yes		Blood draw from a vein in the arm				Injection for the treatment of a severe medical condition (significant risk of morbidity/mortality)		Yes -- saw a therapist remotely (e.g., video call, phone call, or text)			Nurse
86f9e84b06dea46d26ae8e8496			smc		No	During a medical procedure				35-44				No	0											1	2	3	4	6	5	7	8	No	Pain	Yes			Capillary blood draw (fingerstick)					Yes -- saw a therapist remotely (e.g., video call, phone call, or text)			Nurse
f2527a41196dea22f4ec9eeb73			smc		Yes	Before a medical procedure	Under 18	18-24						No						5						1	7	2	3	5	6	4	8	Yes	Having to see your own blood	No					Injection for the treatment of a mild medical condition (low risk of morbidity)			NO			Nurse
6d789d02d73228c297e7bdf41b			smc		No	During a medical procedure		18-24						No		1											1							No	Fear of fainting/feeling dizzy	Yes							Blood donation	NO				Other Clinician	Don’t have a fear of needles
0fca644d574e28a2064a68ca40			smc		Yes	Before a medical procedure	Under 18	18-24	25-34	35-44				No							6					5	7	1	4	2	6	3	8	No	Fear of fainting/feeling dizzy	Yes		Blood draw from a vein in the arm					Blood donation	NO			Nurse
989d76ed207701f8b4f6b5374a			smc		No	Before a medical procedure		18-24						No	0											1	2	3	4	5	6	7	8	Yes	Fear of fainting/feeling dizzy	Yes					Injection for the treatment of a mild medical condition (low risk of morbidity)			NO			Nurse
72cec53743a383e5f5e1963952			smc		Yes	Before a medical procedure	Under 18							No						5						3	8	1	5	7	6	2	4	No	General anxiety	No							Blood donation	NO				Other Clinician
c38fe60173213e29819aacf761			smc		No	Before a medical procedure				35-44				No	0											1	7	4	2	6	3	5	8	No	Pain	No	Vaccinations		Capillary blood draw (fingerstick)			Injection for the treatment of a severe medical condition (significant risk of morbidity/mortality)	Blood donation	NO			Nurse		no
7640870f87255b96f6054f3702			smc		Yes	During a medical procedure		18-24						Yes				3								1	2	6	3	4	5	7	8	Yes	General anxiety	Yes		Blood draw from a vein in the arm				Injection for the treatment of a severe medical condition (significant risk of morbidity/mortality)		Yes -- saw a therapist remotely (e.g., video call, phone call, or text)		Physician
9d9eac315f6ea0be6aab291258			smc		Yes	Before a medical procedure		18-24	25-34	35-44	45-54	55-64		No											10	2	8	1	3	5	6	4	7	Yes	General anxiety	Yes	Vaccinations	Blood draw from a vein in the arm		Injection for pain relief				NO		Physician	Nurse	Other Clinician
e83d8a32ffaf794ad7c67fe85b			smc		Yes	During a medical procedure		18-24	25-34	35-44				No								7				1	7	2	3	5	6	4	8	No	Pain	Yes				Injection for pain relief			Blood donation	NO			Nurse
595ec94edd278bb5cf8b1e4456			smc		Yes	After a medical procedure			25-34					Yes				3						9		1	4	5	6	7	8	2	3	Yes	General anxiety	Yes	Vaccinations							Yes -- saw a therapist remotely (e.g., video call, phone call, or text)		Physician
b0f47055c95b91996c0ce2daa6			smc		Yes	During a medical procedure		18-24						Yes				3								5	2	3	4	1	6	7	8	Yes	Pain	Yes	Vaccinations	Blood draw from a vein in the arm						Yes -- saw a therapist remotely (e.g., video call, phone call, or text)		Physician	Nurse
887d8c8bf03d76860eaa6e1f9e			smc		No	Before a medical procedure				35-44				No				3								1	3	2	4	5	6	7		No	Pain	Yes			Capillary blood draw (fingerstick)				Blood donation	NO			Nurse		No
3c9cefdcd38fa78a88c1126e01			smc		No	After a medical procedure					45-54			No								7				1	2	3	4	5	6	7	8	No	General anxiety	No							Blood donation	NO			Nurse
2823977d72c0b64bcf0bcf2960			smc		Yes	Before a medical procedure	Under 18	18-24	25-34	35-44				No						5						1	8	5	7	6	3	2	4	No	Fear of fainting/feeling dizzy	Yes							Blood donation	NO		Physician	Nurse	Other Clinician
23aefe8b91ce887a7cde41ac9c			smc		Yes	Before a medical procedure	Under 18							No								7				3	1	2	4	6	5	7	8	No	Fear of something going wrong during the procedure	No	Vaccinations							Yes -- saw a therapist remotely (e.g., video call, phone call, or text)			Nurse
a4e660d659e834ea482d13c9c4			smc		Yes	Before a medical procedure		18-24						Yes		1										3	1	2	4	5	6	7	8	No	Having to see your own blood	No		Blood draw from a vein in the arm						Yes -- saw a therapist in person			Nurse
b6a3cf670d144389d6e91efcc0			smc		Yes	Before a medical procedure			25-34					Yes									8			3	1	2	4	5	6	7	8	Yes	Pain	Yes	Vaccinations	Blood draw from a vein in the arm						Yes -- saw a therapist in person			Nurse
fa711c75852e52692530fcaf45			smc		Yes	During a medical procedure			25-34					No			2									8	7	1	6	5	2	4	3	No	Pain	Yes							Blood donation	NO			Nurse
9fbe0b2d090a036ac259abd127			smc		No	Before a medical procedure	Under 18							Yes					4									1						No	General anxiety	Yes							Blood donation	NO				Other Clinician	Mom
26c3853eb6fd443f813d8176d9			smc		No	Before a medical procedure						55-64		No	0											2	8	3	5	4	6	1	7	No	Fear of something going wrong during the procedure	Yes						Injection for the treatment of a severe medical condition (significant risk of morbidity/mortality)		NO			Nurse		none
ddc6a8e1fe0b84a7aa76305dd6			smc		No	During a medical procedure		18-24						No	0											2	1	3	4	5	6	7	8	Yes	Previous traumatic experience with needles	Yes		Blood draw from a vein in the arm						NO			Nurse
d571f1ba29f779449b0c7346ef			smc		Yes	During a medical procedure		18-24						No		1										2	1	3	4	6	5	7	8	No	Previous traumatic experience with needles	No	Vaccinations							Yes -- saw a therapist remotely (e.g., video call, phone call, or text)			Nurse
790c515dda147fb4e8d5881001			smc		Yes	During a medical procedure	Under 18	18-24						No								7				3	7	1	2	4	6	5	8	Yes	General anxiety	No	Vaccinations							NO			Nurse
e9968ba829b9fb48068245ea62			smc		Yes	Before a medical procedure	Under 18	18-24	25-34	35-44	45-54			No			2									5	4	3	7	6	1	2	8	No	General anxiety	Yes		Blood draw from a vein in the arm					Blood donation	NO				Other Clinician
a088693b73d4e25d3d02298b80			smc		No	During a medical procedure	Under 18							No	0											2	1	3	4	6	8	5	7	No	Previous traumatic experience with needles	No				Injection for pain relief				NO		Physician			no
e9e93f6ddd815d9d3378bcb76d			smc		Yes	Before a medical procedure			25-34					No					4							6	3	2	7	4	5	1	8	Yes	Previous traumatic experience with needles	Yes		Blood draw from a vein in the arm						Other (please specify)	no			Other Clinician
d694e876521aa5ac49afce671f			smc		Yes	Before a medical procedure				35-44				No				3									3					2		No	General anxiety	Yes	Vaccinations	Blood draw from a vein in the arm			Injection for the treatment of a mild medical condition (low risk of morbidity)	Injection for the treatment of a severe medical condition (significant risk of morbidity/mortality)	Blood donation	Other (please specify)	Medication		Nurse
57fe94580d98105827e0af243b			smc		No	After a medical procedure	Under 18							Yes								7				4	3	2	5	1	7	6	8	No	Having to see your own blood	Yes		Blood draw from a vein in the arm			Injection for the treatment of a mild medical condition (low risk of morbidity)	Injection for the treatment of a severe medical condition (significant risk of morbidity/mortality)	Blood donation	NO		Physician
9c8b4e39fe26087c75db02bd2d			smc		Yes	During a medical procedure	Under 18	18-24	25-34	35-44	45-54			No						5						1		2				3		Yes	Previous traumatic experience with needles	Yes	Vaccinations							NO				Other Clinician	just told who ever was handling the needle
53ae235de074a13873e6594c11			smc		Yes	Before a medical procedure	Under 18	18-24						Yes											10	2	4	5	6	7	1	3	8	Yes	General anxiety	Yes	Vaccinations						Blood donation	NO			Nurse
a88f0a588746cf624570d89dce			smc		Yes	During a medical procedure	Under 18	18-24	25-34					No				3								1	7	2	3	6	4	5	8	No	Pain	Yes							Blood donation	NO			Nurse
a761a8174c0585e4db98fb3d77			smc		Yes	During a medical procedure		18-24	25-34	35-44	45-54			No						5						1	6	2	5	3	7	4	8	No	General anxiety	Yes		Blood draw from a vein in the arm		Injection for pain relief	Injection for the treatment of a mild medical condition (low risk of morbidity)	Injection for the treatment of a severe medical condition (significant risk of morbidity/mortality)		NO			Nurse
ea5d7aec92af2dd03e9b2b904c			smc		No	During a medical procedure				35-44				No	0											2	3	4	8	7	6	5	1	No	General anxiety	No							Blood donation	Other (please specify)	Not afraid of needles.			Other Clinician	N/A
e2b86fc8311dc10473dfe7dd64			smc		No	Before a medical procedure	Under 18							No	0											1	2	3	4	5	6	7	8	No	Pain	No	Vaccinations							NO		Physician
82215399c7ac959c004118ca1b			smc		Yes	During a medical procedure				35-44				Yes		1									10	1	2	3	4	5	6	7	8	Yes	Previous traumatic experience with needles	Yes	Vaccinations							Yes -- saw a therapist in person			Nurse
2ac5af5546d94262dcc49c6d96			smc		Yes	Before a medical procedure	Under 18	18-24	25-34	35-44	45-54			No										9		2	1	3	4	5	6	7	8	Yes	Previous traumatic experience with needles	Yes	Vaccinations	Blood draw from a vein in the arm		Injection for pain relief	Injection for the treatment of a mild medical condition (low risk of morbidity)	Injection for the treatment of a severe medical condition (significant risk of morbidity/mortality)	Blood donation	NO		Physician	Nurse
405782d1789a2840a62c19abdb			smc		Yes	Before a medical procedure	Under 18	18-24	25-34	35-44	45-54			Yes							6					2	1	4	6	5	7	3	8	Yes	Fear of something going wrong during the procedure	No	Vaccinations					Injection for the treatment of a severe medical condition (significant risk of morbidity/mortality)	Blood donation	Yes -- saw a therapist in person		Physician	Nurse	Other Clinician
1d65120cba5ba7652f9c16f36d			smc		Yes	Before a medical procedure					45-54			No								7				1	2	3	4	5	6	7	8	No	General anxiety	Yes	Vaccinations							Yes -- saw a therapist in person		Physician	Nurse
a0995570af3f3cfcd43459dd4d			smc		Yes	Before a medical procedure			25-34					No								7				1	5	2	3	4	6	7	8	No	Pain	No			Capillary blood draw (fingerstick)					NO			Nurse
c5336dbc9a4a99b0dbb22b5af6			smc		No	During a medical procedure	Under 18							No			2									1	4	2	5	6	7	3	8	No	Pain	Yes			Capillary blood draw (fingerstick)					NO				Other Clinician
cc62ca9881070940d55016538e			smc		No	Before a medical procedure	Under 18							Yes				3								2	7	1	3	4	6	5		No	General anxiety	Yes		Blood draw from a vein in the arm					Blood donation	NO				Other Clinician
6889a6f010266c9ad2ec306f1d			smc		Yes	During a medical procedure	Under 18							No			2									4	5	1	2	6	7	3	8	No	General anxiety	Yes							Blood donation	NO			Nurse
733d0aebaaecfb8a962612d9dc			smc		No	During a medical procedure		18-24						No	0											1	2	3	4	5	6	7	8	Yes	Pain	Yes	Vaccinations	Blood draw from a vein in the arm						Yes -- saw a therapist in person		Physician	Nurse
e8cde4beaaead99bcd9e7cfb54			smc		Yes	Before a medical procedure	Under 18							No						5								1						No	Disgust regarding the procedure	Yes	Vaccinations							Yes -- saw a therapist remotely (e.g., video call, phone call, or text)		Physician
2f8acdb5a3d5ea87102320c818			smc		No	Before a medical procedure				35-44				No	0													1		2				No	General anxiety	Yes						Injection for the treatment of a severe medical condition (significant risk of morbidity/mortality)		NO			Nurse
75f497ae349e6a5823f631c9fe			smc		No	During a medical procedure	Under 18							Yes										9		1	5	8	6	4	3	2	7	Yes	Pain	No	Vaccinations							NO				Other Clinician	Husband
15885251c52a57f15a7aabcd0b			smc		Yes	Before a medical procedure			25-34		45-54			Yes					4							4	5	1	3	2	6		7	Yes	Pain	Yes		Blood draw from a vein in the arm						Yes -- saw a therapist remotely (e.g., video call, phone call, or text)		Physician
5812b0629dee871c0688ef1708			smc		Yes	Before a medical procedure	Under 18	18-24						No								7				1	2	3	6	5	7	4	8	Yes	General anxiety	Yes					Injection for the treatment of a mild medical condition (low risk of morbidity)			NO				Other Clinician
16872958d039ef9f494c2df8db			smc		Yes	During a medical procedure		18-24						Yes					4							1	3	2	5	4	7	8	6	Yes	Having to see your own blood	Yes		Blood draw from a vein in the arm			Injection for the treatment of a mild medical condition (low risk of morbidity)			Yes -- saw a therapist in person			Nurse
9025857c2c51a6362bf7e80844			smc		Yes	Before a medical procedure	Under 18							Yes											10	2	1	3	4	5	6	7	8	Yes	Pain	Yes	Vaccinations							Yes -- saw a therapist in person		Physician
a21c2d3c30c51191082007daf3			smc		Yes	During a medical procedure	Under 18	18-24	25-34	35-44	45-54	55-64	65+	No				3								1	4	2	3	6	5	7	8	No	Pain	Yes							Blood donation	NO			Nurse	Other Clinician
4a1bc7f7543d1724ee8b35d42a			smc		Yes	Before a medical procedure	Under 18	18-24	25-34	35-44				No								7				4	7	1	5	3	6	2	8	Yes	General anxiety	Yes	Vaccinations	Blood draw from a vein in the arm	Capillary blood draw (fingerstick)				Blood donation	NO			Nurse
5c8b0c127b0692b80c7bbb6433			smc		Yes	During a medical procedure			25-34	35-44	45-54			Yes							6					1	2	3	4	5	6	7	8	Yes	General anxiety	Yes	Vaccinations	Blood draw from a vein in the arm		Injection for pain relief		Injection for the treatment of a severe medical condition (significant risk of morbidity/mortality)	Blood donation	NO		Physician	Nurse	Other Clinician
b701e8b67f25d1a098c3ada7a8			smc		No	Before a medical procedure		18-24						No			2									7	6	5	4	3	1	2	8	Yes	Previous traumatic experience with needles	Yes					Injection for the treatment of a mild medical condition (low risk of morbidity)			NO			Nurse
5f084823df310f8812c084c638			smc		Yes	During a medical procedure		18-24						Yes	0									9		6	5	3	2	1	4	7		Yes	Previous traumatic experience with needles	Yes	Vaccinations	Blood draw from a vein in the arm	Capillary blood draw (fingerstick)	Injection for pain relief	Injection for the treatment of a mild medical condition (low risk of morbidity)	Injection for the treatment of a severe medical condition (significant risk of morbidity/mortality)	Blood donation	NO			Nurse
5f953a485da0a84aafcda4ec06			smc		Yes	Before a medical procedure	Under 18							Yes									8			1	3	2	5	7	4	6	8	Yes	Pain	Yes		Blood draw from a vein in the arm	Capillary blood draw (fingerstick)					NO			Nurse
9ad69f460407c74fb5a7a54eb0			smc		Yes	During a medical procedure	Under 18	18-24	25-34					No				3								1	7	2	4	3	5	6	8	No	General anxiety	Yes		Blood draw from a vein in the arm	Capillary blood draw (fingerstick)				Blood donation	NO			Nurse
7182a5ceac58d3f82519492824			smc		No	After a medical procedure	Under 18							No	0											1	2	5	6	4	8	7	3	No	Fear of fainting/feeling dizzy	No						Injection for the treatment of a severe medical condition (significant risk of morbidity/mortality)		NO		Physician
cbdf386a2c6c5583dcdf4572cd			smc		Yes	Before a medical procedure	Under 18	18-24	25-34	35-44	45-54			No									8											Yes	General anxiety	Yes	Vaccinations	Blood draw from a vein in the arm	Capillary blood draw (fingerstick)	Injection for pain relief	Injection for the treatment of a mild medical condition (low risk of morbidity)	Injection for the treatment of a severe medical condition (significant risk of morbidity/mortality)	Blood donation	NO		Physician	Nurse	Other Clinician
6f92c311ebe71a3da1917fe546			smc		Yes	Before a medical procedure		18-24						Yes						5						1	6	7	5	2	8	3	4	No	Having to see your own blood	No				Injection for pain relief	Injection for the treatment of a mild medical condition (low risk of morbidity)	Injection for the treatment of a severe medical condition (significant risk of morbidity/mortality)		NO		Physician	Nurse
2ff7743c49a502e2d121349613			smc		Yes	Before a medical procedure	Under 18							No					4							1	3	7	2	4	6	8	5	No	General anxiety	No					Injection for the treatment of a mild medical condition (low risk of morbidity)		Blood donation	NO				Other Clinician	none
cd3947268644efa1b33600d741			smc		Yes	Before a medical procedure			25-34					Yes									8			2	1	3	4	5	6	7	8	Yes	Pain	Yes	Vaccinations	Blood draw from a vein in the arm	Capillary blood draw (fingerstick)					Yes -- saw a therapist in person		Physician
4b8446fa80918f2e8dc80b3f85			smc		Yes	Before a medical procedure							65+	No							6					1	7	5	3	6	4	2	8	Yes	Pain	Yes		Blood draw from a vein in the arm						NO			Nurse
9b8a49514bb281cdeab7c9cde9			smc		Yes	During a medical procedure	Under 18	18-24						No	0	1	2	3	4	5						6	8	7	5	4	3	2		No	Disgust regarding the procedure	Yes		Blood draw from a vein in the arm			Injection for the treatment of a mild medical condition (low risk of morbidity)		Blood donation	NO		Physician
e4654734bf17bb999cb6829291			smc		Yes	During a medical procedure				35-44				Yes								7				2	1	3	4	5	6	7	8	Yes	Previous traumatic experience with needles	Yes			Capillary blood draw (fingerstick)		Injection for the treatment of a mild medical condition (low risk of morbidity)			Yes -- saw a therapist in person		Physician
e19e8d90345946acc34d93c1dd			smc		Yes	Before a medical procedure					45-54			Yes	0											5	1	2	3	4	6	7	8	Yes	Pain	Yes	Vaccinations		Capillary blood draw (fingerstick)		Injection for the treatment of a mild medical condition (low risk of morbidity)	Injection for the treatment of a severe medical condition (significant risk of morbidity/mortality)		Yes -- saw a therapist in person		Physician	Nurse
5eec3d4692db43ad7ecb35aaf4			smc		Yes	During a medical procedure							65+	No											10	1	5	2	6	7	3	4	8	No	Pain	Yes	Vaccinations	Blood draw from a vein in the arm					Blood donation	NO		Physician	Nurse	Other Clinician
a3193ba4a8efb234c5aed826ef			smc		Yes	During a medical procedure				35-44				No								7				3	1	5	6	2	8	4	7	Yes	General anxiety	No				Injection for pain relief				Yes -- saw a therapist in person		Physician
6784d481122a10bd0b9d08fbf4			smc		Yes	Before a medical procedure			25-34					Yes									8			2	3	4	1	5	6	7	8	Yes	Pain	Yes	Vaccinations	Blood draw from a vein in the arm						Yes -- saw a therapist in person		Physician
5cbe9b18703c1d0fb0bd9cd2ce			smc		Yes	During a medical procedure		18-24						Yes		1		3								1	4	2	3	5	6	7	8	Yes	Previous traumatic experience with needles	Yes	Vaccinations		Capillary blood draw (fingerstick)					Yes -- saw a therapist in person			Nurse
c8e596c8d11ce0fd7e067c5f59			smc		Yes	During a medical procedure	Under 18							No								7				8	7	6	4	5	1	2	3	Yes	Disgust regarding the procedure	No	Vaccinations							NO		Physician
77151ae3fb7d1e8707f04bca2f			smc		Yes	During a medical procedure			25-34					Yes										9		3	1	2	4	5	6	7	8	Yes	General anxiety	Yes	Vaccinations	Blood draw from a vein in the arm	Capillary blood draw (fingerstick)					Yes -- saw a therapist in person		Physician	Nurse
fd57beb72dc7e6b5bddf75b9b4			smc		Yes	During a medical procedure					45-54			No						5						4	1	6	3	5	7	2	8	Yes	Previous traumatic experience with needles	Yes		Blood draw from a vein in the arm					Blood donation	NO		Physician
9377066bb095623d3cdc72b5f6			smc		Yes	Before a medical procedure					45-54			No									8			2	1	3	4	6	5	7	8	No	Pain	Yes	Vaccinations							NO			Nurse
6bc9908083acb7a9a2216c7d7e			smc		Yes	During a medical procedure			25-34					Yes				3								2	1	3	5	4	7	6	8	Yes	General anxiety	Yes			Capillary blood draw (fingerstick)					Yes -- saw a therapist remotely (e.g., video call, phone call, or text)			Nurse
aa7adfded6032b759f655a8547			smc		Yes	Before a medical procedure					45-54			No								7				7	5	2	1	4	6	3	8	No	General anxiety	Yes				Injection for pain relief			Blood donation	NO			Nurse
0d786b1ffff8c4eeb611217f84			smc		Yes	Before a medical procedure				35-44				Yes										9		4	2	1	6	3	7	5	8	Yes	Previous traumatic experience with needles	Yes		Blood draw from a vein in the arm					Blood donation	NO		Physician	Nurse
a82d8b0862f7a1b5ac5c83eb4f			smc		No	Before a medical procedure	Under 18							No	0											2	3	4	5	6	7	1	8	No	Pain	No			Capillary blood draw (fingerstick)					NO				Other Clinician	None
635253e2e7cdd3846fced2d7ae			smc		Yes	Before a medical procedure		18-24						Yes								7				5	2	1	7	6	3	4	8	Yes	Previous traumatic experience with needles	Yes		Blood draw from a vein in the arm						NO				Other Clinician
77f9e9f7a4ea18630d3ecb98a7			smc		Yes	During a medical procedure	Under 18	18-24	25-34	35-44	45-54	55-64		No			2									7	4	3	6	1	5	2	8	Yes	Previous traumatic experience with needles	Yes	Vaccinations							NO			Nurse
c12d6d7e0201d426ae537fda85			smc		Yes	Before a medical procedure	Under 18							No					4							4	7	1	2	3	6	5	8	No	Fear of fainting/feeling dizzy	No				Injection for pain relief				NO			Nurse
e002e417c4d11d4db0099d157e			smc		No	Before a medical procedure	Under 18	18-24						No		1										3	7	2	6	1	4	5	8	No	Fear of fainting/feeling dizzy	Yes							Blood donation	NO		Physician	Nurse		None
b0eeca9568109323e077b8d5e0			smc		No	Before a medical procedure			25-34					No		1										2	4	5	6	1	7	8	3	No	Previous traumatic experience with needles	No			Capillary blood draw (fingerstick)					Yes -- saw a therapist remotely (e.g., video call, phone call, or text)			Nurse
2c8cb76ab642bc965db18f921e			smc		No	Before a medical procedure	Under 18							No							6					5	6	3	2	1	8	4	7	No	Previous traumatic experience with needles	No			Capillary blood draw (fingerstick)					NO		Physician
17047ebbdbf0e2789aba9a593b			smc		Yes	After a medical procedure	Under 18	18-24						Yes					4							1	2	3	8	7	6	4	5	No	Previous traumatic experience with needles	Yes			Capillary blood draw (fingerstick)		Injection for the treatment of a mild medical condition (low risk of morbidity)		Blood donation	NO			Nurse
6884361b37fec48e3a14f5ee20			smc		Yes	After a medical procedure					45-54			No		1										1	2	3	4	5	6	7	8	No	Pain	No	Vaccinations							NO				Other Clinician
f9ee7016ba2555e91fa9ea313a			smc		No	After a medical procedure	Under 18							No	0											5	3	1	7	6	4	2		No	General anxiety	Yes							Blood donation	NO				Other Clinician	lab tech
28b03b3cc3cc7fe7332e3b397a			smc		No	After a medical procedure	Under 18							No	0																			No	General anxiety	Yes		Blood draw from a vein in the arm						Other (please specify)	Not applicable		Nurse		not applicable
59a8aa94f575452e83200c171f			smc		Yes	Before a medical procedure	Under 18	18-24	25-34	35-44	45-54	55-64		No					4							2	1	4	3	6	7	5	8	Yes	Previous traumatic experience with needles	Yes		Blood draw from a vein in the arm			Injection for the treatment of a mild medical condition (low risk of morbidity)		Blood donation	NO				Other Clinician	phlebotomist
7d9f4ca959629c2a5f5ef58b58			smc		Yes	During a medical procedure	Under 18	18-24	25-34	35-44	45-54	55-64		Yes								7				6	3	5	4	7	2	1		Yes	Fear of something going wrong during the procedure	Yes		Blood draw from a vein in the arm	Capillary blood draw (fingerstick)	Injection for pain relief	Injection for the treatment of a mild medical condition (low risk of morbidity)		Blood donation	NO		Physician	Nurse
475285df61710798e554a4ba31			smc		Yes	Before a medical procedure		18-24						No					4							1	2	3	7	6	8	4	5	No	Pain	Yes		Blood draw from a vein in the arm						NO		Physician
d862d1f1282ad4a1535dd4cbae			smc		Yes	Before a medical procedure		18-24						No										9		3	8	1	2	5	4	7	6	Yes	Previous traumatic experience with needles	Yes	Vaccinations							Yes -- saw a therapist remotely (e.g., video call, phone call, or text)			Nurse
7d6377e818cf749a421355549e			smc		Yes	Before a medical procedure						55-64		No			2									2	5	1	3	7	4	6	8	No	General anxiety	Yes							Blood donation	NO				Other Clinician	I have small veins.
98af5049703c11f033b371a510			smc		No	During a medical procedure			25-34					Yes			2									1	3	4	2	5	6	7	8	No	Fear of something going wrong during the procedure	No				Injection for pain relief				Yes -- saw a therapist remotely (e.g., video call, phone call, or text)			Nurse
6635ac008d9c3e323135391fe8			smc		No	Before a medical procedure	Under 18							No	0																			No	Pain	Yes		Blood draw from a vein in the arm					Blood donation	NO			Nurse
0d41c7f958b5f6e177e709b8dd			smc		No	After a medical procedure				35-44				No	0																			No	General anxiety	No				Injection for pain relief				NO				Other Clinician
19fff64640f1fad7b6236c017d			smc		Yes	During a medical procedure		18-24	25-34	35-44				No									8			1	8	2	5	6	4	3	7	Yes	Pain	Yes							Blood donation	NO			Nurse
26efd24a1e378c7c50d68ecd29			smc		No	Before a medical procedure					45-54			No		1										2		1		3				Yes	Fear of fainting/feeling dizzy	Yes		Blood draw from a vein in the arm					Blood donation	NO			Nurse
c118ebab1b2879f2c09be211d2			smc		No	Before a medical procedure				35-44				No			2									1	6	7	8	2	3	4	5	No	Pain	Yes	Vaccinations							NO			Nurse
50b4208f2325f43589c9cff47e			smc		No	Before a medical procedure	Under 18							No	0											7	4	5	8	3	6	2	1	No	Pain	Yes						Injection for the treatment of a severe medical condition (significant risk of morbidity/mortality)		NO		Physician			no, I don't have needle phobia
d3c2147fb63fe0fab3da801732			smc		Yes	Before a medical procedure	Under 18	18-24	25-34	35-44	45-54	55-64		No											10	2	3	4	7	5	8	1	6	No	Fear of something going wrong during the procedure	Yes							Blood donation	NO		Physician	Nurse	Other Clinician
228e77eba6e69a107b6880ec96			smc		No	During a medical procedure	Under 18							No	0																		1	No	Fear of something going wrong during the procedure	No							Blood donation	NO		Physician			nobody
82b2f6458179ac4ab546114d10			smc		Yes	Before a medical procedure	Under 18	18-24						No								7				2	1	4	5	6	8	3	7	No	Previous traumatic experience with needles	Yes			Capillary blood draw (fingerstick)			Injection for the treatment of a severe medical condition (significant risk of morbidity/mortality)	Blood donation	NO			Nurse
7125cd64ce929a45c7f28ab48b			smc		Yes	Before a medical procedure			25-34					Yes										9		3	5	2	1	4	7	6	8	Yes	Pain	Yes	Vaccinations	Blood draw from a vein in the arm						Yes -- saw a therapist remotely (e.g., video call, phone call, or text)		Physician
829f99ba1d5ddc5a9d6431f88a			smc		No	Before a medical procedure	Under 18							No	0											1	8	3	4	7	5	2	6	No	Fear of something going wrong during the procedure	Yes	Vaccinations							NO		Physician			No
83311f495f0e67f3da710165ed			smc		Yes	Before a medical procedure	Under 18	18-24						No									8			2	4	1	5	6	7	3	8	Yes	Pain	Yes		Blood draw from a vein in the arm						NO		Physician	Nurse
30e49c2646017f5b115b6938a6			smc		Yes	During a medical procedure			25-34					Yes				3				7				1	2	3	4	5	6	8	7	Yes	Having to see your own blood	Yes			Capillary blood draw (fingerstick)					Yes -- saw a therapist in person			Nurse
bc7b9b78d9f957f159b4a3110a			smc		Yes	During a medical procedure	Under 18	18-24	25-34	35-44	45-54			Yes										9		1	6	5	3	7	4	2	8	No	Fear of something going wrong during the procedure	Yes	Vaccinations	Blood draw from a vein in the arm						NO		Physician
dcf71593536f303c717f50bca4			smc		Yes	Before a medical procedure					45-54			Yes											10	2	5	1	3	4	7	6	8	Yes	Fear of fainting/feeling dizzy	Yes		Blood draw from a vein in the arm		Injection for pain relief		Injection for the treatment of a severe medical condition (significant risk of morbidity/mortality)		NO		Physician	Nurse	Other Clinician
b19bd11acb9c828dacd6ac4cc7			smc		No	During a medical procedure			25-34					Yes					4							1	6	4	5	2	3	7	8	No	Previous traumatic experience with needles	Yes		Blood draw from a vein in the arm					Blood donation	NO			Nurse		None
c368a4cb768e7f0ce0b6ccf958			smc		No	Before a medical procedure						55-64		No		1										1								No	Pain	Yes					Injection for the treatment of a mild medical condition (low risk of morbidity)			NO				Other Clinician	None
39c7f0ed1e8c4b16da971e9ecb			smc		No	Before a medical procedure	Under 18							No		1										1	5	2	3	4	6	7	8	No	Pain	No			Capillary blood draw (fingerstick)					NO		Physician			none
4c85f796fc6ebb37b9efce8e16			smc		Yes	During a medical procedure		18-24						No							6					1	2	3	4	5	6	7	8	No	General anxiety	No		Blood draw from a vein in the arm						NO		Physician
b9034ec66d2ce0f21a026ec247			smc		Yes	During a medical procedure			25-34					Yes			2									3	1	2	4	5	6	8	7	Yes	Pain	Yes				Injection for pain relief		Injection for the treatment of a severe medical condition (significant risk of morbidity/mortality)		Yes -- saw a therapist remotely (e.g., video call, phone call, or text)			Nurse
510939b336c28f8722552794ce			smc		Yes	During a medical procedure					45-54	55-64		Yes								7				4	3	2	6	1	7	5		No	General anxiety	Yes					Injection for the treatment of a mild medical condition (low risk of morbidity)			NO			Nurse
e70f8054e6784a112e9339e44f			smc		No	Before a medical procedure	Under 18							No	0											2	7	1	8	5	3	4	6	No	Pain	Yes				Injection for pain relief				NO				Other Clinician
25347a575711f2f1cc5f6337f5			smc		No	Before a medical procedure	Under 18							No		1										2	3	4	7	6	5	1	8	No	General anxiety	Yes		Blood draw from a vein in the arm					Blood donation	NO				Other Clinician	No fear
f3dd6ea5740d1c16a4c8575585			smc		Yes	Before a medical procedure	Under 18	18-24	25-34	35-44	45-54	55-64		No			2						8			1	4		7	3	6	5	8	No	General anxiety	Yes							Blood donation	NO			Nurse
9b63a84958759a298e2c5074ab			smc		Yes	Before a medical procedure	Under 18	18-24	25-34					No			2									1	4	5	2	6	7	3	8	No	Pain	Yes	Vaccinations				Injection for the treatment of a mild medical condition (low risk of morbidity)		Blood donation	NO			Nurse
724be6f17cf7b3ccf7ea4de604			smc		Yes	During a medical procedure						55-64		No									8			1	3	2	7	4	5	6	8	Yes	General anxiety	Yes							Blood donation	NO			Nurse
f11cb199565b18c54617347511			smc		Yes	Before a medical procedure							65+	No								7				6	7			2	5	1		Yes	Previous traumatic experience with needles	Yes		Blood draw from a vein in the arm		Injection for pain relief	Injection for the treatment of a mild medical condition (low risk of morbidity)		Blood donation	NO		Physician	Nurse	Other Clinician
aa6156a576882c0e5fb5cca3f3			smc		Yes	During a medical procedure	Under 18							No										9		1		4	6	5	3	7	2	No	Pain	Yes		Blood draw from a vein in the arm	Capillary blood draw (fingerstick)	Injection for pain relief			Blood donation	NO			Nurse
324d9e23c66fb792a9d7574b5f			smc		Yes	During a medical procedure	Under 18							Yes							6					1	4	3	5	6	7	2	8	No	Pain	Yes		Blood draw from a vein in the arm						NO		Physician
5f9f085d5d1fb10db21dd5ec18			smc		Yes	Before a medical procedure	Under 18	18-24	25-34	35-44	45-54			No									8			3	1	2	6	5	7	4	8	Yes	General anxiety	Yes		Blood draw from a vein in the arm	Capillary blood draw (fingerstick)	Injection for pain relief	Injection for the treatment of a mild medical condition (low risk of morbidity)	Injection for the treatment of a severe medical condition (significant risk of morbidity/mortality)	Blood donation	NO				Other Clinician	No, because, I know that most medical personnel know that most patients do not like needle sticks, but it’s a necessity. I have needle phobia and I also happen to be a Phlebotomist. I find that the more you empathize with the patient about their phobia the more complicated the process gets even a bit annoying and, I say this as a phlebotomist although, I would never express that to my patients. S…
b82690ec2e06eb78e18d4fe908			smc		Yes	During a medical procedure				35-44	45-54			Yes									8			1	3	2	7	5	6	4	8	Yes	Pain	Yes					Injection for the treatment of a mild medical condition (low risk of morbidity)			NO		Physician
9461a45de899eb71546b04493b			smc		No	During a medical procedure					45-54			No	0																			No	Fear of something going wrong during the procedure	Yes		Blood draw from a vein in the arm						NO				Other Clinician	No
5c8e6b4072370ffe0e956bec6e			smc		Yes	During a medical procedure					45-54			No				3								1	5	4	7	6	3	2		No	Pain	Yes		Blood draw from a vein in the arm	Capillary blood draw (fingerstick)	Injection for pain relief			Blood donation	NO		Physician
3cbd209e00495df2b3ee6ab6e2			smc		Yes	Before a medical procedure	Under 18							No						5						6	2	4	7	3	5	1	8	No	Pain	Yes		Blood draw from a vein in the arm					Blood donation	NO			Nurse		No
e5aae255302b7e2a2801c89dd0			smc		Yes	During a medical procedure		18-24	25-34	35-44	45-54			No									8			1	7	3	2	4	6	5	8	Yes	Having to see your own blood	Yes				Injection for pain relief			Blood donation	NO		Physician	Nurse
22750217d2e3d82440e1eb4f26			smc		Yes	Before a medical procedure	Under 18	18-24	25-34	35-44	45-54			No								7				1	3	2	4	5	7	6	8	No	General anxiety	No							Blood donation	NO		Physician	Nurse
c6c81773e3a0990d75c8c69503			smc		Yes	Before a medical procedure						55-64		No						5								1						No	General anxiety	No							Blood donation	NO				Other Clinician	no
b451164f1af3595e57ba010b95			smc		Yes	Before a medical procedure	Under 18	18-24	25-34	35-44	45-54	55-64	65+	No											10	2	1	3	6	7	4	5	8	No	General anxiety	No					Injection for the treatment of a mild medical condition (low risk of morbidity)			NO		Physician	Nurse	Other Clinician
601af9b786c9c4a3ce4376b2bd			smc		Yes	During a medical procedure	Under 18	18-24						No			2									3	2	4	5	7	6	1	8	Yes	Fear of something going wrong during the procedure	No							Blood donation	NO			Nurse	Other Clinician	Student
c26e7a77ae7b7c6c433521cb00			smc		Yes	Before a medical procedure	Under 18	18-24						Yes					4							1	2	3	7	4	6	5	8	No	Pain	Yes			Capillary blood draw (fingerstick)					NO			Nurse
9a0df8a1d61c8db69764ef2880			smc		Yes	Before a medical procedure	Under 18	18-24	25-34	35-44	45-54	55-64	65+	No											10	5	1	2	6	7	3	4		Yes	Previous traumatic experience with needles	Yes	Vaccinations	Blood draw from a vein in the arm		Injection for pain relief	Injection for the treatment of a mild medical condition (low risk of morbidity)		Blood donation	NO		Physician	Nurse
02ed871a8dc3017cd8d6e569a2			smc		Yes	Before a medical procedure		18-24	25-34	35-44	45-54			No								7				2	4	1	5	3	6	7	8	Yes	General anxiety	Yes		Blood draw from a vein in the arm						NO			Nurse
41824dc3d55c3b76de8f383573			smc		No	Before a medical procedure					45-54			No	0											2	1	4	5	3	6	8	7	No	Pain	Yes	Vaccinations							Yes -- saw a therapist in person			Nurse
adc86f946df7342127c912b780			smc		No	During a medical procedure						55-64		No		1										2	3	4	7	8	6	5	1	No	Fear of something going wrong during the procedure	Yes		Blood draw from a vein in the arm						NO		Physician		Other Clinician	Na
6bcada40c9e043ce2d051c0029			smc		No	During a medical procedure			25-34					No			2									1	3	2	4	5	6	7	8	No	Previous traumatic experience with needles	Yes						Injection for the treatment of a severe medical condition (significant risk of morbidity/mortality)		NO				Other Clinician	Phlebotomist
02673ad8306434bb75200238a0			smc		Yes	Before a medical procedure	Under 18							Yes				3								2	1	3	8	7	6	4		No	Pain	No					Injection for the treatment of a mild medical condition (low risk of morbidity)			NO			Nurse
0e430eeb882d9f68462e0e2dd8			smc		Yes	Before a medical procedure	Under 18							No									8			4	1	5	6	7	2	3	8	Yes	Fear of something going wrong during the procedure	No		Blood draw from a vein in the arm		Injection for pain relief				NO			Nurse
cd7128c2f87b5da86880a2b210			smc		No	During a medical procedure		18-24						Yes	0											2	5	6	7	8	4	3	1	No	Fear of something going wrong during the procedure	Yes							Blood donation	NO				Other Clinician	None
b9eefe3e19f432a2f05778dd38			smc		Yes	Before a medical procedure							65+	No								7				6	3	1	4	2		5		Yes	General anxiety	Yes		Blood draw from a vein in the arm					Blood donation	NO		Physician	Nurse	Other Clinician
bdf81304315e23f7508b382e32			smc		Yes	During a medical procedure	Under 18	18-24	25-34	35-44	45-54			No								7				5	4	1	6	7	3	2	8	No	Fear of something going wrong during the procedure	No	Vaccinations	Blood draw from a vein in the arm			Injection for the treatment of a mild medical condition (low risk of morbidity)	Injection for the treatment of a severe medical condition (significant risk of morbidity/mortality)		NO		Physician	Nurse
83790f6c660e869411df9997cf			smc		Yes	Before a medical procedure	Under 18	18-24	25-34	35-44	45-54			No				3								3	1	2	4	5	6	7	8	Yes	General anxiety	Yes		Blood draw from a vein in the arm						NO		Physician	Nurse	Other Clinician
4393779219f3033f95eecf0589			smc		Yes	Before a medical procedure	Under 18							No		1										1	2	4	3	5	6	7	8	No	Fear of something going wrong during the procedure	No		Blood draw from a vein in the arm						NO				Other Clinician
55edfa9193eba9344f2e2b4d0a			smc		Yes	During a medical procedure	Under 18							No							6					7			5	6		4		No	Having to see your own blood	Yes		Blood draw from a vein in the arm						NO		Physician
54b9a333ccd4100494abb966f8			smc		Yes	During a medical procedure	Under 18							No					4							2	6	5	3	7	4	1	8	Yes	Pain	Yes	Vaccinations	Blood draw from a vein in the arm	Capillary blood draw (fingerstick)	Injection for pain relief				NO				Other Clinician	No
8a78ed5e7cb47692ca3e97e969			smc		No	Before a medical procedure	Under 18							No	0											1								No	Pain	No			Capillary blood draw (fingerstick)					NO				Other Clinician	No fear
0ee727e4f99f09f3da04f52535			smc		Yes	Before a medical procedure	Under 18							No				3								5	4	1	6	8	7	2	3	Yes	Pain	Yes	Vaccinations		Capillary blood draw (fingerstick)	Injection for pain relief		Injection for the treatment of a severe medical condition (significant risk of morbidity/mortality)		NO				Other Clinician	No one
2425341db03a64851e6ed56583			smc		Yes	During a medical procedure	Under 18	18-24	25-34	35-44	45-54			No					4							6	5	4	8	3	2	1	7	Yes	Previous traumatic experience with needles	Yes		Blood draw from a vein in the arm						NO			Nurse
45d9c7c1113675eb5a1514f133			smc		No	After a medical procedure							65+	No	0											4	2	1	3	5	6	7	8	No	Fear of something going wrong during the procedure	Yes						Injection for the treatment of a severe medical condition (significant risk of morbidity/mortality)		NO				Other Clinician	None
c9cdf774ce339d6bc23fb17892			smc		Yes	After a medical procedure					45-54			No	0											2	1	3	4	5	6	7	8	No	Pain	No				Injection for pain relief				NO			Nurse
81fdf75ccb2232c36272dd7c40			smc		Yes	During a medical procedure	Under 18							No									8			3	7	1	2	4	6	5	8	Yes	General anxiety	No				Injection for pain relief			Blood donation	NO		Physician
15df85226a1a88ac37705ff209			smc		Yes	Before a medical procedure	Under 18	18-24	25-34					No						5						1	8	2	7	4	6	3	5	No	General anxiety	No		Blood draw from a vein in the arm					Blood donation	NO		Physician	Nurse
b85b224c0f1ef8ae3ca0dc68cb			smc		Yes	Before a medical procedure	Under 18	18-24	25-34	35-44	45-54	55-64	65+	No						5						2	4	1	3	7	5	6	8	No	General anxiety	Yes		Blood draw from a vein in the arm	Capillary blood draw (fingerstick)				Blood donation	NO				Other Clinician	none
2f687c182adae7a6355b623225			smc		Yes	Before a medical procedure	Under 18	18-24	25-34	35-44	45-54			No			2									4	5	1	2	3	7	6	8	Yes	General anxiety	Yes		Blood draw from a vein in the arm						NO			Nurse
c752e1b65326baa91eee9df568			smc		No	After a medical procedure							65+	Yes		1										2	5	3	6	7	8	4	1	No	Pain	Yes			Capillary blood draw (fingerstick)					NO				Other Clinician	no fear
1b2c80baaa23881f48c25be372			smc		Yes	Before a medical procedure			25-34					No			2									1	2	3	4	5	7	8	6	Yes	Previous traumatic experience with needles	Yes				Injection for pain relief				Yes -- saw a therapist remotely (e.g., video call, phone call, or text)			Nurse
37002a14fe4dc16674fa067ce5			smc		No	During a medical procedure	Under 18							No		1										1	3	4	2	5	6	7	8	No	Having to see your own blood	Yes		Blood draw from a vein in the arm						NO				Other Clinician
6ed375bb5d0450b619ee82f934			smc		Yes	Before a medical procedure	Under 18	18-24	25-34	35-44	45-54			Yes				3			6					3	5	1	7	6	4	2		No	Pain	Yes	Vaccinations			Injection for pain relief	Injection for the treatment of a mild medical condition (low risk of morbidity)		Blood donation	NO		Physician	Nurse
1c1ea9ab7de561b7f8eefecf2e			smc		Yes	Before a medical procedure		18-24						No			2									1	2	3	4	5	6	7	8	Yes	Pain	Yes		Blood draw from a vein in the arm					Blood donation	NO		Physician
cc20c4f69da39119b25ef8549f			smc		Yes	During a medical procedure							65+	No									8			1	4	3	7	5	6	2		No	General anxiety	No	Vaccinations				Injection for the treatment of a mild medical condition (low risk of morbidity)			NO			Nurse
28049a97a6048aa38ae5004123			smc		Yes	During a medical procedure	Under 18	18-24	25-34	35-44	45-54			No											10	1	3	4	5	6	7	2	8	Yes	Previous traumatic experience with needles	No						Injection for the treatment of a severe medical condition (significant risk of morbidity/mortality)		Yes -- saw a therapist in person		Physician	Nurse
b9b88e09cc40d38a7d58ea6592			smc		Yes	During a medical procedure		18-24						No					4	5						3	6	5	1	2	7	4	8	No	Fear of fainting/feeling dizzy	No	Vaccinations	Blood draw from a vein in the arm					Blood donation	NO			Nurse
00ac2d25a5afe4e3a42e44224b			smc		Yes	Before a medical procedure	Under 18							Yes			2									1	5	2	7	3	6	4	8	Yes	General anxiety	Yes				Injection for pain relief	Injection for the treatment of a mild medical condition (low risk of morbidity)		Blood donation	NO		Physician
5d30d035d5a7e21f91ce19ca76			smc		No	Before a medical procedure	Under 18	18-24	25-34	35-44	45-54			No						5						3	5	1	4	2	6	7	8	No	General anxiety	No				Injection for pain relief			Blood donation	NO			Nurse
573b358a8d69b8ecb669dcbd1f			smc		Yes	Before a medical procedure	Under 18	18-24						No			2									1	2							No	Pain	Yes						Injection for the treatment of a severe medical condition (significant risk of morbidity/mortality)		NO			Nurse
4bef2c2425c52f7bc7c77197fc			smc		No	During a medical procedure						55-64		No		1										1	2	3	4	5	6	7	8	No	Previous traumatic experience with needles	No	Vaccinations		Capillary blood draw (fingerstick)					Yes -- saw a therapist remotely (e.g., video call, phone call, or text)			Nurse
3d3beedff66159c6c57f12eead			smc		Yes	During a medical procedure	Under 18	18-24	25-34	35-44	45-54			No								7				1	8	2	3	7	6	4	5	Yes	Pain	Yes		Blood draw from a vein in the arm					Blood donation	NO		Physician	Nurse
ea6f6a686a511409f1f2febd41			smc		Yes	Before a medical procedure		18-24						Yes			2									4	2	3	5	1	6	7	8	Yes	General anxiety	Yes	Vaccinations	Blood draw from a vein in the arm	Capillary blood draw (fingerstick)				Blood donation	NO				Other Clinician
9226fc54eab1d378e4d2e1eb5c			smc		Yes	During a medical procedure	Under 18	18-24	25-34	35-44	45-54			No											10	3	4	1	2	6	7	5	8	No	Having to see your own blood	No							Blood donation	NO		Physician	Nurse
2d24d7b4f46a03b3632c3f3393			smc		No	Before a medical procedure	Under 18							No		1										1	7	2	5	6	4	3	8	No	General anxiety	No			Capillary blood draw (fingerstick)					NO				Other Clinician	None of the above
b24669f321ac5bd56013dc5c01			smc		No	During a medical procedure		18-24						Yes			2									4	1	7	2	5	6	3	8	No	General anxiety	Yes				Injection for pain relief				Yes -- saw a therapist in person			Nurse
5ba1b51bdd1d7ba5da795e3b40			smc		Yes	Before a medical procedure				35-44				No				3								1	4	5	2	8	3	7	6	No	Previous traumatic experience with needles	Yes	Vaccinations							Yes -- saw a therapist in person			Nurse
15c4e16df8e5f9323c1ce6e72a			smc		No	After a medical procedure	Under 18							Yes	0																			No	General anxiety	Yes							Blood donation	NO				Other Clinician	none
046de4307a60ebebc6d309df02			smc		Yes	Before a medical procedure	Under 18	18-24	25-34	35-44	45-54			No										9		2	5	7	3	4	1	6	8	Yes	Disgust regarding the procedure	Yes			Capillary blood draw (fingerstick)	Injection for pain relief			Blood donation	NO		Physician	Nurse
6b10ef21e03dac639228dfe8c5			smc		Yes	Before a medical procedure	Under 18	18-24	25-34					No								7				5	4	1	2	6	7	3	8	No	General anxiety	Yes	Vaccinations	Blood draw from a vein in the arm		Injection for pain relief	Injection for the treatment of a mild medical condition (low risk of morbidity)		Blood donation	NO		Physician
5aba7c1c19361b07abc363bd40			smc		No	Before a medical procedure			25-34					No				3								3	8	2	7	1	4	6	5	Yes	General anxiety	No		Blood draw from a vein in the arm	Capillary blood draw (fingerstick)	Injection for pain relief			Blood donation	Yes -- saw a therapist remotely (e.g., video call, phone call, or text)		Physician
4201d5781cfea56d9d1ac47765			smc		No	Before a medical procedure			25-34	35-44	45-54			No				3								1	7	2	4	3	6	5	8	No	General anxiety	Yes	Vaccinations							NO			Nurse
31ab36b2a81e37d5624ebb50ff			smc		Yes	During a medical procedure	Under 18		25-34	35-44	45-54			Yes										9			6	7	2	3	5	4		Yes	Fear of fainting/feeling dizzy	Yes		Blood draw from a vein in the arm	Capillary blood draw (fingerstick)				Blood donation	NO				Other Clinician
bcd304868057eea37eb461f1c3			smc		No	Before a medical procedure	Under 18							No			2																	No	Pain	Yes		Blood draw from a vein in the arm						NO		Physician
66b5421ebc6162c92ec49c7ab2			smc		Yes	Before a medical procedure	Under 18	18-24	25-34					Yes									8			2	1	5	4	7	6	3	8	Yes	Previous traumatic experience with needles	Yes				Injection for pain relief	Injection for the treatment of a mild medical condition (low risk of morbidity)			NO		Physician	Nurse
6befba6ef86260c888647ce729			smc		No	Before a medical procedure	Under 18							No	0											3	4	1	5	6	7	2	8	No	General anxiety	No						Injection for the treatment of a severe medical condition (significant risk of morbidity/mortality)		NO		Physician
5abd41fe8d719188fa369b28a8			smc		No	Before a medical procedure	Under 18							No			2									1	5	2	6	3	7	4	8	No	Pain	Yes					Injection for the treatment of a mild medical condition (low risk of morbidity)			NO				Other Clinician
e5423a9167073ab182b37c2dba			smc		No	After a medical procedure							65+	No				3								2	5	4	3	6	7	1	8	No	Fear of something going wrong during the procedure	No				Injection for pain relief	Injection for the treatment of a mild medical condition (low risk of morbidity)	Injection for the treatment of a severe medical condition (significant risk of morbidity/mortality)		NO				Other Clinician	No
2dc706a3a5f3de3e7b4a41be8a			smc		No	After a medical procedure		18-24						Yes				3								6	5	3	7	8	1	2		Yes	Having to see your own blood	No		Blood draw from a vein in the arm						Yes -- saw a therapist remotely (e.g., video call, phone call, or text)			Nurse
4769541d016fbcffc4a9ff293b			smc		Yes	Before a medical procedure					45-54			No					4							1	4	6	2	7	5	8	3	Yes	General anxiety	Yes		Blood draw from a vein in the arm						NO			Nurse
1463a26abd71e0a4feab854498			smc		Yes	During a medical procedure					45-54			Yes						5						2	4	6	8	1	3	5	7	Yes	Pain	Yes		Blood draw from a vein in the arm						Yes -- saw a therapist remotely (e.g., video call, phone call, or text)			Nurse
9ce5464000a558edbf509788fb			smc		Yes	Before a medical procedure					45-54			No								7				1	5	2	7	4	6	3		Yes	Pain	Yes		Blood draw from a vein in the arm						NO			Nurse
a077100a027e8adcbdd167e945			smc		No	Before a medical procedure		18-24						No					4	5						1	8	3	6	4	7	2	5	No	Fear of something going wrong during the procedure	Yes				Injection for pain relief				NO			Nurse
a633ee048cb824015c797b8054			smc		No	After a medical procedure				35-44				No		1										1	2	3			4	5		No	Fear of fainting/feeling dizzy	No	Vaccinations							NO				Other Clinician
f984d4f400de6d6b56b4d1264a			smc		Yes	Before a medical procedure				35-44				No									8			1								No	General anxiety	Yes							Blood donation	NO			Nurse
d5b4f134e03150f160bc873115			smc		No	Before a medical procedure					45-54			No	0											1	8	2	3	6	7	5	4	No	Pain	No					Injection for the treatment of a mild medical condition (low risk of morbidity)			NO				Other Clinician	none
02a8bae237b01176f02ede1328			smc		Yes	During a medical procedure			25-34				65+	No							6					5			8		2	1	3	No	Previous traumatic experience with needles	Yes				Injection for pain relief				NO		Physician
3077f6bd8a1dca9a47544f775b			smc		No	During a medical procedure	Under 18							No	0											1	8	2	7	6	4	3	5	No	Previous traumatic experience with needles	No							Blood donation	NO			Nurse
908264b289ea3040727291ba46			smc		Yes	Before a medical procedure	Under 18	18-24	25-34					No								7				1	7	2	5	4	3	6	8	Yes	Pain	No		Blood draw from a vein in the arm					Blood donation	NO			Nurse
6bf589e4da4ff60974f876eb48			smc		Yes	Before a medical procedure			25-34					No							6					1	3	6	7	4	5	2	8	No	Pain	Yes						Injection for the treatment of a severe medical condition (significant risk of morbidity/mortality)		NO				Other Clinician	no
93e9f25cdde4c9e8e6bdfcb486			smc		No	During a medical procedure	Under 18							No					4								1	5	2	7	8	6	3	No	General anxiety	No							Blood donation	NO				Other Clinician	No
fbaea3c5a9f6fb50ab1ff44182			smc		No	Before a medical procedure	Under 18							No	0											2	8	4	7	6	3	5	1	No	Fear of something going wrong during the procedure	No							Blood donation	Other (please specify)	no phobia to needles	Physician		Other Clinician	no fear of needles
079de9db8ce0dee2e1fa56687b			smc		Yes	Before a medical procedure						55-64		No			2									4	6	8	7	3	5	2	1	No	Fear of something going wrong during the procedure	No		Blood draw from a vein in the arm						NO			Nurse
f4bd561d79cd2490b786ec455c			smc		Yes	During a medical procedure	Under 18	18-24	25-34	35-44	45-54	55-64		No						5						6	7	1	2	5	3	4	8	No	General anxiety	No		Blood draw from a vein in the arm			Injection for the treatment of a mild medical condition (low risk of morbidity)			NO			Nurse
280eeb681da10cde0341eaa9d1			smc		Yes	Before a medical procedure	Under 18							No				3								2	8	1	6	4	7	5	3	No	General anxiety	Yes							Blood donation	NO			Nurse
df66d7a727383c27b91f13990a			smc		Yes	During a medical procedure		18-24			45-54	55-64		No				3								1	5	2	6	3	7	4	8	Yes	General anxiety	Yes		Blood draw from a vein in the arm						NO				Other Clinician	no
68ca47aae85e7d2bdf6da5c899			smc		No	Before a medical procedure	Under 18							Yes	0																			No	General anxiety	Yes							Blood donation	NO				Other Clinician
fc55af1d9745861bafb2d70d8e			smc		No	Before a medical procedure	Under 18	18-24	25-34	35-44	45-54	55-64	65+	Yes					4							1	2					3		No	General anxiety	Yes						Injection for the treatment of a severe medical condition (significant risk of morbidity/mortality)		NO				Other Clinician	no
dc5955c1e6f6d5ecab4cae5e62			smc		Yes	Before a medical procedure	Under 18							No				3								1	2	3	8	7	6	4	5	No	Pain	No							Blood donation	NO			Nurse
b8d054aca46238dc6718a0aa15			smc		Yes	Before a medical procedure	Under 18							No			2									2	1	7	3	4	6	5	8	Yes	Previous traumatic experience with needles	Yes							Blood donation	NO			Nurse
25baa64d94d4238ed2b0fdbf76			smc		Yes	Before a medical procedure					45-54			No						5						1	6	5	7	2	3	4	8	No	Pain	No		Blood draw from a vein in the arm						NO		Physician
352e99b11e9b10a3fcb905f7a5			smc		Yes	During a medical procedure	Under 18	18-24	25-34	35-44				No						5						1	4	2	3	6	7	5	8	No	Previous traumatic experience with needles	Yes							Blood donation	NO		Physician
a0048269a30c93ef85369785f4			smc		Yes	During a medical procedure	Under 18	18-24	25-34	35-44	45-54			Yes											10	4	5	1	7	3	6	2	8	Yes	General anxiety	Yes	Vaccinations	Blood draw from a vein in the arm					Blood donation	NO		Physician	Nurse
e60335d92b48baf170189fbef5			smc		Yes	During a medical procedure						55-64		Yes							6					2	3	1	4	6	5	7	8	Yes	General anxiety	Yes		Blood draw from a vein in the arm					Blood donation	NO		Physician	Nurse	Other Clinician
02b6f2e4dda9ba40714692768e			smc		Yes	Before a medical procedure	Under 18							Yes						5						1	2	3	5	4	6	7	8	Yes	Previous traumatic experience with needles	Yes		Blood draw from a vein in the arm						Yes -- saw a therapist in person		Physician
92ef73646023fbe717152eb3a9			smc		Yes	During a medical procedure	Under 18			35-44	45-54	55-64		No			2									3	1	5	4	7	6	2		Yes	Pain	Yes							Blood donation	NO			Nurse
a86295ce768b540d929599f3cd			smc		Yes	After a medical procedure		18-24						Yes		1		3								1	2	3	4	5	6	7	8	Yes	Fear of fainting/feeling dizzy	Yes			Capillary blood draw (fingerstick)					Yes -- saw a therapist in person		Physician			The first
4d6f4c14493b479262896b8e30			smc		Yes	Before a medical procedure	Under 18	18-24	25-34	35-44	45-54			No								7				1	2	3	8	6	5	4	7	Yes	Pain	Yes					Injection for the treatment of a mild medical condition (low risk of morbidity)		Blood donation	NO		Physician
76282c6bb9773e4110ddcbcc60			smc		No	During a medical procedure				35-44				Yes				3								8	6	5	4	2	3	1	7	No	Pain	Yes		Blood draw from a vein in the arm					Blood donation	NO		Physician
b53a7de92e277381bb6d086a97			smc		Yes	Before a medical procedure	Under 18	18-24	25-34	35-44	45-54			No				3								1	2	4	6	5	7	3	8	No	Pain	No							Blood donation	NO				Other Clinician	None
6abc148cbd1be4fc2957ab5583			smc		No	Before a medical procedure							65+	No	0																			No	Pain	Yes							Blood donation	Other (please specify)	All my answers that relate only to needle-fearing people are not true. The test would not let me submit no answer on questions, even on "If Yes to Q7" questions where the answer was "None of the above." Should have had that as an option.			Other Clinician	Your test is flawed in that if a person has "0" fear of needles, an answer related to fear of needles is required.
a5b03abc8a509e7d9e54ec4169			smc		No	Before a medical procedure	Under 18							No	0																			No	Fear of something going wrong during the procedure	Yes							Blood donation	NO				Other Clinician	no phobia
6b95c651f6c9defbbb4598cbb6			smc		Yes	Before a medical procedure	Under 18	18-24	25-34	35-44	45-54			Yes				3								2		1				3		No	General anxiety	Yes							Blood donation	NO			Nurse	Other Clinician	phlebotomist, surgeon, anesthesiologist
27404a81a290689a8899d464a9			smc		Yes	Before a medical procedure	Under 18							No										9		3	2	1	7	6	4	5		No	Pain	Yes		Blood draw from a vein in the arm				Injection for the treatment of a severe medical condition (significant risk of morbidity/mortality)	Blood donation	NO			Nurse
fda0427c01a6c89a1dc5e9ac57			smc		No	Before a medical procedure	Under 18	18-24	25-34	35-44	45-54			No						5						3	2	1	8	4	7	5		Yes	Previous traumatic experience with needles	Yes					Injection for the treatment of a mild medical condition (low risk of morbidity)			NO		Physician	Nurse	Other Clinician
4c2207e9bb2d8a4da8c8cb8089			smc		No	During a medical procedure					45-54			Yes						5						2	7	3	1	4	6	5	8	No	General anxiety	Yes	Vaccinations	Blood draw from a vein in the arm		Injection for pain relief				NO			Nurse		No
6e578557721498175c83455f05			smc		Yes	Before a medical procedure	Under 18	18-24	25-34	35-44	45-54			No							6					3	4	1	5	2	6	7	8	Yes	General anxiety	Yes	Vaccinations	Blood draw from a vein in the arm	Capillary blood draw (fingerstick)	Injection for pain relief	Injection for the treatment of a mild medical condition (low risk of morbidity)	Injection for the treatment of a severe medical condition (significant risk of morbidity/mortality)	Blood donation	NO			Nurse
2997817e093e9c2c06b8eacd9e			smc		No	Before a medical procedure	Under 18							No			2									2	4	1	7	5	6	3	8	No	General anxiety	No					Injection for the treatment of a mild medical condition (low risk of morbidity)			NO				Other Clinician	none
aad33a5a77c84ddd13b4b4626f			smc		Yes	Before a medical procedure	Under 18	18-24	25-34	35-44	45-54			No											10	3	1	4	5	6	7	8	2	No	Previous traumatic experience with needles	No							Blood donation	NO		Physician	Nurse
1b8b0b18b7ce658bce3ea518af			smc		No	After a medical procedure	Under 18							No	0											1	2	3	4	5	6	7	8	No	Fear of something going wrong during the procedure	No				Injection for pain relief				NO			Nurse
fd593d4c4e456286325833d806			smc		Yes	Before a medical procedure	Under 18							No			2		4							1	2	3						No	General anxiety	No							Blood donation	NO				Other Clinician
94c380333823426ccdf07c9756			smc		No	Before a medical procedure	Under 18							No			2									2	3	4	5	6	7	1	8	No	Fear of something going wrong during the procedure	No			Capillary blood draw (fingerstick)					NO				Other Clinician	None
024cbf2287499e06ce89ffa71b			smc		Yes	During a medical procedure	Under 18	18-24	25-34	35-44	45-54			No								7				3	7	1	4	5	8	2	6	No	General anxiety	Yes							Blood donation	NO		Physician	Nurse
aa8847c807eebd9722a4a9396e			smc		Yes	During a medical procedure		18-24						Yes						5		7	8			8	6	2	3	5	4	1		No	Pain	Yes		Blood draw from a vein in the arm	Capillary blood draw (fingerstick)				Blood donation	NO			Nurse	Other Clinician
af4b0ceec888ce4feb4bc8a86c			smc		Yes	During a medical procedure							65+	No									8				8	6		1	3	5		No	Pain	Yes					Injection for the treatment of a mild medical condition (low risk of morbidity)		Blood donation	NO		Physician	Nurse	Other Clinician	Phlebotomist
bc100a64a1e78dba716fc32d4c			smc		Yes	During a medical procedure		18-24	25-34	35-44	45-54	55-64	65+	No					4									5				4		No	Fear of something going wrong during the procedure	Yes						Injection for the treatment of a severe medical condition (significant risk of morbidity/mortality)		NO		Physician	Nurse
3ad40fa31f0805946a50524dd3			smc		Yes	During a medical procedure			25-34					Yes			2									1	6	3	4	2	5	8	7	Yes	General anxiety	No		Blood draw from a vein in the arm			Injection for the treatment of a mild medical condition (low risk of morbidity)			Yes -- saw a therapist remotely (e.g., video call, phone call, or text)			Nurse
0788ed7c3f910f100016a1e941			smc		Yes	Before a medical procedure	Under 18	18-24	25-34	35-44	45-54	55-64	65+	No						5						1	3	4	5	7	6	2	8	Yes	Fear of something going wrong during the procedure	Yes		Blood draw from a vein in the arm					Blood donation	NO			Nurse
11985b08ed864d2ef6b3eae450			smc		No	Before a medical procedure	Under 18							No	0																			No	General anxiety	Yes							Blood donation	NO				Other Clinician	N/A
a0ee3d087867a2fb33435f6532			smc		Yes	During a medical procedure	Under 18	18-24	25-34	35-44	45-54			No										9	10		7	1	3	2	6	5	8	No	General anxiety	No		Blood draw from a vein in the arm						NO				Other Clinician
eaedc303720c7e57140fddce76			smc		Yes	Before a medical procedure		18-24						No					4							6	1	5	2	3	7	4	8	Yes	Fear of fainting/feeling dizzy	Yes		Blood draw from a vein in the arm					Blood donation	NO				Other Clinician
0c020d9992b3f6994199ab3642			smc		Yes	Before a medical procedure	Under 18	18-24	25-34	35-44	45-54			No								7				6	8	3	4	7	5	2	1	Yes	Fear of something going wrong during the procedure	Yes	Vaccinations	Blood draw from a vein in the arm			Injection for the treatment of a mild medical condition (low risk of morbidity)		Blood donation	NO		Physician	Nurse	Other Clinician	Venipuncture
ba43baafff88f6a7f938c6a545			smc		Yes	Before a medical procedure	Under 18	18-24	25-34	35-44	45-54			No											10	2	1	3	4	5	6	7	8	Yes	Previous traumatic experience with needles	Yes	Vaccinations	Blood draw from a vein in the arm	Capillary blood draw (fingerstick)	Injection for pain relief	Injection for the treatment of a mild medical condition (low risk of morbidity)	Injection for the treatment of a severe medical condition (significant risk of morbidity/mortality)	Blood donation	NO		Physician	Nurse
99a870b89353906a2261dcc0d6			smc		No	During a medical procedure						55-64		No						5						1	3	2	7	6	4	5	8	No	Disgust regarding the procedure	No				Injection for pain relief				NO			Nurse		no
4f792e4d533eb522a082c566fa			smc		Yes	Before a medical procedure	Under 18							No									8			1	6	2	3	4	5	7	8	Yes	Pain	Yes	Vaccinations	Blood draw from a vein in the arm						NO			Nurse
3231419768fbaa76ee6e25110f			smc		No	During a medical procedure		18-24						Yes	0											1	6	4	2	5	8	3	7	No	Pain	No		Blood draw from a vein in the arm					Blood donation	NO			Nurse
4ff935bbfb96f966fb87e48d60			smc		No	Before a medical procedure					45-54			No		1										2	8	6		5	3	4	7	No	Pain	No							Blood donation	NO			Nurse
bd8c11e2c46ecb19b11bac5698			smc		No	Before a medical procedure	Under 18							Yes		1										1	5	2		4	6	3		No	General anxiety	No			Capillary blood draw (fingerstick)				Blood donation	NO			Nurse
767fc50e36edc34f9975e609cb			smc		No	Before a medical procedure	Under 18							No											10		1			7	3	8		No	Pain	No		Blood draw from a vein in the arm					Blood donation	NO				Other Clinician
53737eba49f363c47714f253a7			smc		Yes	Before a medical procedure	Under 18							No	0											2						1		No	Pain	Yes							Blood donation	NO				Other Clinician	Not afraid at all
590b09ecc41420401251735058			smc		No	Before a medical procedure	Under 18							No		1										3	4	1	5	6	7	2	8	No	General anxiety	Yes						Injection for the treatment of a severe medical condition (significant risk of morbidity/mortality)		NO			Nurse
5e5715f3bc6c7541727dcb7b1f			smc		Yes	Before a medical procedure					45-54			No				3								3	4	6	1	7	5	8	2	No	Pain	Yes		Blood draw from a vein in the arm						NO			Nurse
b2506bbb586dd6ecf1b10a1edc			smc		Yes	Before a medical procedure	Under 18	18-24	25-34	35-44	45-54	55-64	65+	No						5						4		5	2			1		No	Pain	Yes		Blood draw from a vein in the arm	Capillary blood draw (fingerstick)					NO		Physician	Nurse
cd5db81e4850a186c509074b4b			smc		Yes	During a medical procedure			25-34			55-64		Yes								7				3	1	4	7	6	5	2	8	No	Having to see your own blood	Yes	Vaccinations	Blood draw from a vein in the arm		Injection for pain relief		Injection for the treatment of a severe medical condition (significant risk of morbidity/mortality)	Blood donation	NO		Physician	Nurse
103fc84bd1d7d3ac90c6395365			smc		Yes	Before a medical procedure						55-64		No						5						3	1	2	4	5	6	7	8	Yes	Previous traumatic experience with needles	No		Blood draw from a vein in the arm					Blood donation	NO				Other Clinician
4f2e092656231c9b1cc57bfb58			smc		No	During a medical procedure	Under 18							No		1										1	2	3	8	7	6	4		No	Previous traumatic experience with needles	Yes					Injection for the treatment of a mild medical condition (low risk of morbidity)			NO			Nurse		n/a
05658ea5060000c290d975e826			smc		Yes	Before a medical procedure							65+	No									8									6		No	Fear of something going wrong during the procedure	Yes			Capillary blood draw (fingerstick)	Injection for pain relief				NO		Physician	Nurse	Other Clinician
727e48ecfad6e5bb1ebb74716d			smc		No	Before a medical procedure	Under 18							No											10	2	1	4	7	6	5	3	8	Yes	Pain	Yes		Blood draw from a vein in the arm						NO		Physician	Nurse	Other Clinician
ad429c946e55de3ae03c0fa159			smc		Yes	Before a medical procedure			25-34					Yes										9		2	3	1	4	5	6	7	8	Yes	Pain	Yes	Vaccinations		Capillary blood draw (fingerstick)					Yes -- saw a therapist in person		Physician
dfab4fb9bb43097737fedd95d8			smc		No	During a medical procedure	Under 18							No	0											2	4	1	5	6	3	7	8	No	General anxiety	Yes							Blood donation	NO				Other Clinician	None
4cca8c5037aa64c53d371b2e1e			smc		Yes	Before a medical procedure				35-44	45-54			Yes					4							4	6	7	8	3	5	1	2	Yes	Pain	Yes	Vaccinations	Blood draw from a vein in the arm	Capillary blood draw (fingerstick)					Yes -- saw a therapist in person		Physician	Nurse
e6d6427e5c1af2c599498f04cd			smc		Yes	During a medical procedure		18-24	25-34					No									8			1	3	5	8	7	4	2	6	Yes	Pain	Yes	Vaccinations	Blood draw from a vein in the arm	Capillary blood draw (fingerstick)		Injection for the treatment of a mild medical condition (low risk of morbidity)	Injection for the treatment of a severe medical condition (significant risk of morbidity/mortality)	Blood donation	Yes -- saw a therapist in person		Physician	Nurse
98cde6c22b5898cfcb21540288			smc		No	After a medical procedure	Under 18							No	0																			No	Pain	No	Vaccinations	Blood draw from a vein in the arm						NO		Physician
9c7b228dbf232a5347a39e2715			smc		Yes	During a medical procedure				35-44				No		1																		No	Pain	No			Capillary blood draw (fingerstick)					NO				Other Clinician
ce8981cd259dd24d8714ca62ea			smc		No	During a medical procedure		18-24						No		1										1	2	3	8	4	7	6		No	Pain	No							Blood donation	NO				Other Clinician	na
cd3c6ceabb344040a47a01cc51			smc		Yes	Before a medical procedure	Under 18	18-24	25-34	35-44	45-54	55-64		Yes								7				1	3	4	2	5	8	6	7	Yes	Pain	No				Injection for pain relief			Blood donation	NO			Nurse
424b7214917f9a47dc7dc8e69d			smc		Yes	Before a medical procedure					45-54			Yes		1										2	7	1	3	5	4	6	8	No	General anxiety	No		Blood draw from a vein in the arm	Capillary blood draw (fingerstick)				Blood donation	NO				Other Clinician	Lab tech
a7cf99f1e49779aad2a1026cec			smc		No	After a medical procedure	Under 18							No		1										1								No	Pain	Yes							Blood donation	NO		Physician
3751fc528c1a6c8870ba003a31			smc		Yes	Before a medical procedure					45-54			No						5						1	2	3	4	5	6	7	8	No	Having to see your own blood	No							Blood donation	NO				Other Clinician	No
0b6bed3a07ed3287c1c9c46422			smc		No	Before a medical procedure	Under 18							No		1										1	4	2	5	3	7	6	8	No	Pain	Yes					Injection for the treatment of a mild medical condition (low risk of morbidity)			NO				Other Clinician	Don’t have fear
fcd6eca10717e751bb399941ed			smc		No	During a medical procedure					45-54			No			2									2	6	1	3	4	7	5	8	No	General anxiety	Yes						Injection for the treatment of a severe medical condition (significant risk of morbidity/mortality)		NO			Nurse
877fcefca39ee019652a11f5b9			smc		Yes	Before a medical procedure			25-34					No								7				2	4	6	5	7	3	1	8	No	Disgust regarding the procedure	No		Blood draw from a vein in the arm						Yes -- saw a therapist remotely (e.g., video call, phone call, or text)			Nurse
288571a7a546c5c856294a496d			smc		Yes	Before a medical procedure	Under 18							Yes	0					5						1	2	3	4	5	7	8	6	Yes	Pain	Yes	Vaccinations						Blood donation	NO		Physician
9b05799b7ffa02b20a9577f3fa			smc		Yes	Before a medical procedure	Under 18	18-24	25-34	35-44	45-54			No									8			5	1	4	7	6	3	2	8	Yes	Fear of something going wrong during the procedure	No	Vaccinations	Blood draw from a vein in the arm		Injection for pain relief	Injection for the treatment of a mild medical condition (low risk of morbidity)	Injection for the treatment of a severe medical condition (significant risk of morbidity/mortality)	Blood donation	NO		Physician	Nurse
8e7fa93588136f6aa2421ccd7e			smc		No	Before a medical procedure	Under 18							Yes					4										3	1		4		No	Pain	Yes		Blood draw from a vein in the arm						NO			Nurse
35909c293164303bc5e17592a8			smc		Yes	Before a medical procedure		18-24						Yes						5						2	1	4	3	8	7	6	5	Yes	Pain	Yes	Vaccinations							NO		Physician
227b1bef6b7ef57b5de7e68112			smc		No	Before a medical procedure	Under 18							No		1										1	6	4	5	3	7	2	8	No	Fear of fainting/feeling dizzy	Yes				Injection for pain relief				NO		Physician
8198b59668ecb45bb3bc8bc71b			smc		Yes	During a medical procedure	Under 18				45-54			No									8			8	7	2	1	3	4	6	5	No	Previous traumatic experience with needles	Yes					Injection for the treatment of a mild medical condition (low risk of morbidity)			NO		Physician
a4cc70fa9c618aa71d2141358e			smc		No	Before a medical procedure							65+	No	0																			No	Fear of something going wrong during the procedure	Yes				Injection for pain relief				NO				Other Clinician	don't have a fear
1c81518c4d4556b5075f18ee6b			smc		No	Before a medical procedure	Under 18							No	0																			No	General anxiety	Yes							Blood donation	NO			Nurse
1bc92c7e890054858b32316657			smc		No	Before a medical procedure					45-54			No	0																			No	Disgust regarding the procedure	Yes				Injection for pain relief			Blood donation	NO				Other Clinician	na
4ac784cc838e5cccfedc717e48			smc		Yes	Before a medical procedure					45-54			Yes											10	6	3	1	4	2	7	5	8	Yes	General anxiety	Yes	Vaccinations	Blood draw from a vein in the arm		Injection for pain relief	Injection for the treatment of a mild medical condition (low risk of morbidity)	Injection for the treatment of a severe medical condition (significant risk of morbidity/mortality)	Blood donation	NO		Physician	Nurse
18de8ef6a591db68434ddec2b4			smc		Yes	Before a medical procedure	Under 18	18-24	25-34	35-44	45-54	55-64	65+	No										9		2	1	5	6	7	3	4	8	No	Pain	Yes							Blood donation	NO		Physician	Nurse
cefc8a810aa197a7c3d9a3e424			smc		Yes	Before a medical procedure			25-34					Yes						5						1	4	2	6	3	7	5		Yes	General anxiety	Yes	Vaccinations			Injection for pain relief			Blood donation	NO				Other Clinician
414df3576a3d9fab461b73fd15			smc		No	During a medical procedure				35-44				No			2									8	7	4	1	5	6	3		No	General anxiety	Yes							Blood donation	NO			Nurse
8cfa2f0a4503f7e9b1068f3c28			smc		No	Before a medical procedure	Under 18							No		1										1								No	Previous traumatic experience with needles	Yes			Capillary blood draw (fingerstick)					NO				Other Clinician	This survey is messed up. I answered no
60069c2c0594ef1695e2f94b14			smc		No	During a medical procedure					45-54			No											10	3	2	4	5	7	1	6	8	No	Fear of something going wrong during the procedure	No					Injection for the treatment of a mild medical condition (low risk of morbidity)			NO				Other Clinician
00b314bfd22c1ec7b94db34e39			smc		Yes	Before a medical procedure	Under 18	18-24	25-34	35-44	45-54			No									8			1	2	3	4	5	6	7	8	Yes	Pain	Yes		Blood draw from a vein in the arm						NO			Nurse
046323e0e11b7c8a4139cbc025			smc		No	After a medical procedure	Under 18							No	0											1	2	3	4	5	6	8	7	No	General anxiety	No		Blood draw from a vein in the arm					Blood donation	NO			Nurse
9bcfefc9827f2e57159b40cbe2			smc		No	After a medical procedure	Under 18							No	0											1	2	3	7	6	4	5	8	No	Pain	Yes						Injection for the treatment of a severe medical condition (significant risk of morbidity/mortality)		NO				Other Clinician
16becb1ee1170f252b39e36cec			smc		No	Before a medical procedure							65+	No	0											3	7	1	6	4	5	2	8	No	Fear of something going wrong during the procedure	No							Blood donation	NO			Nurse		I do not have a fear of needles.
bae79879475388510ae9f85bcc			smc		Yes	After a medical procedure		18-24						No						5						2	1	3	4	5	6	7	8	Yes	Pain	Yes	Vaccinations		Capillary blood draw (fingerstick)		Injection for the treatment of a mild medical condition (low risk of morbidity)		Blood donation	Yes -- saw a therapist in person			Nurse
25b89f1b2421796a6942e585a6			smc		Yes	During a medical procedure	Under 18	18-24	25-34	35-44	45-54	55-64	65+	No									8			2	3	1	4	5	6	8	7	No	Previous traumatic experience with needles	Yes							Blood donation	NO			Nurse	Other Clinician
3d8abedbcb77e673c78fcf62b9			smc		Yes	During a medical procedure	Under 18	18-24						Yes									8			4			1	2				Yes	Fear of fainting/feeling dizzy	Yes			Capillary blood draw (fingerstick)	Injection for pain relief		Injection for the treatment of a severe medical condition (significant risk of morbidity/mortality)		NO				Other Clinician
fa863a90a6d11ce3e896fb1fb0			smc		Yes	During a medical procedure	Under 18	18-24	25-34	35-44				No				3								3	5	1	2	4	6	7	8	No	Fear of something going wrong during the procedure	Yes							Blood donation	NO				Other Clinician	no
77a4c4b0e4c050871c96cfa232			smc		Yes	Before a medical procedure					45-54			No					4							1	2	3	4	5	6	7	8	No	Pain	No					Injection for the treatment of a mild medical condition (low risk of morbidity)			NO			Nurse
2f260d151eb5dfd701b9278c01			smc		Yes	During a medical procedure	Under 18							No							6					1	3	4	5	2	6	7	8	Yes	Previous traumatic experience with needles	Yes		Blood draw from a vein in the arm					Blood donation	NO				Other Clinician	None
fe1d9810904271609c6c4f6dea			smc		No	Before a medical procedure					45-54			No	0																			No	General anxiety	No							Blood donation	NO				Other Clinician	none
829aab37f5b5f18dcade94c246			smc		Yes	Before a medical procedure	Under 18	18-24	25-34	35-44				No								7				2	1	3	5	4	6	8	7	Yes	General anxiety	Yes					Injection for the treatment of a mild medical condition (low risk of morbidity)		Blood donation	NO		Physician
51c33ca8455803c3a66acfaa3f			smc		Yes	Before a medical procedure	Under 18	18-24	25-34	35-44	45-54			Yes											10	1	8	3	4	6	5	2	7	Yes	Pain	Yes	Vaccinations	Blood draw from a vein in the arm	Capillary blood draw (fingerstick)	Injection for pain relief	Injection for the treatment of a mild medical condition (low risk of morbidity)	Injection for the treatment of a severe medical condition (significant risk of morbidity/mortality)	Blood donation	NO		Physician	Nurse	Other Clinician	Everyone
9a4e2db0c3f1e84bff7a20a2ec			smc		No	Before a medical procedure							65+	No	0											1	2	3	4	5	6	7	8	No	Fear of something going wrong during the procedure	Yes							Blood donation	NO			Nurse
062c76a53edd3a938cb8a839e5			smc		Yes	Before a medical procedure			25-34	35-44	45-54			Yes									8			5	4	1	7	2	6	3	8	No	General anxiety	Yes							Blood donation	NO		Physician	Nurse
fededbf7cbd408b8c5d7499459			smc		Yes	Before a medical procedure			25-34					No				3								7	4	5	2	3	6	1	8	Yes	Fear of something going wrong during the procedure	Yes				Injection for pain relief	Injection for the treatment of a mild medical condition (low risk of morbidity)	Injection for the treatment of a severe medical condition (significant risk of morbidity/mortality)	Blood donation	NO				Other Clinician	none
326847f7ccfae531868b9255a4			smc		Yes	Before a medical procedure			25-34					Yes				3		5	6					2	3	4	5	1	8	7	6	Yes	Previous traumatic experience with needles	Yes	Vaccinations	Blood draw from a vein in the arm						Yes -- saw a therapist in person			Nurse
942b6d6e62df2ccabc5db92186			smc		Yes	Before a medical procedure	Under 18							No								7						6		7	8	4		Yes	Previous traumatic experience with needles	No	Vaccinations							Yes -- saw a therapist remotely (e.g., video call, phone call, or text)		Physician
75f8bbbd0e8eb9c67c259f9d60			smc		Yes	Before a medical procedure					45-54			Yes					4							1	5	2	6	3	7	4		No	General anxiety	Yes							Blood donation	NO		Physician	Nurse	Other Clinician
0851443b39ab7084022796a81c			smc		Yes	Before a medical procedure	Under 18	18-24	25-34	35-44	45-54			No											10		1			3		2		Yes	Previous traumatic experience with needles	Yes	Vaccinations	Blood draw from a vein in the arm	Capillary blood draw (fingerstick)	Injection for pain relief	Injection for the treatment of a mild medical condition (low risk of morbidity)	Injection for the treatment of a severe medical condition (significant risk of morbidity/mortality)	Blood donation	NO			Nurse
ecfb79c5fb7a3d92080c027972			smc		Yes	Before a medical procedure	Under 18	18-24	25-34	35-44	45-54			No								7				1	7	2	4	6	5	3	8	No	General anxiety	No				Injection for pain relief				NO			Nurse		Spouses
d6dd9228b2811e85a8fdb4f728			smc		Yes	Before a medical procedure	Under 18							No									8			1	6	5	4	3	7	2	8	Yes	Pain	Yes	Vaccinations	Blood draw from a vein in the arm		Injection for pain relief	Injection for the treatment of a mild medical condition (low risk of morbidity)		Blood donation	NO			Nurse
e7d66e7e5072a8ca8af527af16			smc		Yes	During a medical procedure						55-64		Yes				3								1	2	8	3	5	4	7	6	Yes	General anxiety	Yes		Blood draw from a vein in the arm						Yes -- saw a therapist in person			Nurse
287c4ce11467a9905b93bb0e76			smc		Yes	Before a medical procedure		18-24			45-54			No									8			1		2	8	4	7	6	5	Yes	General anxiety	Yes		Blood draw from a vein in the arm	Capillary blood draw (fingerstick)				Blood donation	NO				Other Clinician
5b6242d4e9fe07cbc82f01c3a3			smc		Yes	During a medical procedure	Under 18	18-24	25-34	35-44	45-54	55-64	65+	Yes	0	1	2	3	4	5	6	7	8	9	10	1	3	2	5	4	7	8	6	Yes	General anxiety	Yes	Vaccinations	Blood draw from a vein in the arm	Capillary blood draw (fingerstick)	Injection for pain relief	Injection for the treatment of a mild medical condition (low risk of morbidity)	Injection for the treatment of a severe medical condition (significant risk of morbidity/mortality)	Blood donation	Yes -- saw a therapist remotely (e.g., video call, phone call, or text)			Nurse
5b97e346c87621a962a5c0d0ce			smc		Yes	During a medical procedure					45-54			Yes									8			1	2	3	4	5	6	7	8	Yes	Having to see your own blood	Yes			Capillary blood draw (fingerstick)					Yes -- saw a therapist remotely (e.g., video call, phone call, or text)		Physician
e77fa36a53154876019c3fe936			smc		Yes	Before a medical procedure			25-34					No		1										1	6	2	3	4	5	7	8	Yes	Pain	Yes		Blood draw from a vein in the arm	Capillary blood draw (fingerstick)					Yes -- saw a therapist remotely (e.g., video call, phone call, or text)			Nurse
a6cd649c5f87c3512972afc6e5			smc		Yes	Before a medical procedure			25-34	35-44	45-54	55-64	65+	No									8			6		8		7				No	General anxiety	Yes				Injection for pain relief	Injection for the treatment of a mild medical condition (low risk of morbidity)			NO		Physician	Nurse
dec08ea353f30fbb8c1ae4329e			smc		Yes	Before a medical procedure	Under 18	18-24	25-34	35-44	45-54			No							6					2	3	4	5	1	7	6	8	Yes	General anxiety	Yes		Blood draw from a vein in the arm			Injection for the treatment of a mild medical condition (low risk of morbidity)		Blood donation	NO			Nurse
b91186c7e258ce62f944223f89			smc		No	Before a medical procedure	Under 18							No	0																			No	Pain	Yes	Vaccinations							NO		Physician			No fear
6250d19ae3210f46560884562a			smc		Yes	Before a medical procedure	Under 18	18-24	25-34					No										9		7	1	5	2	6	3	4		Yes	Previous traumatic experience with needles	Yes		Blood draw from a vein in the arm	Capillary blood draw (fingerstick)	Injection for pain relief	Injection for the treatment of a mild medical condition (low risk of morbidity)		Blood donation	NO		Physician	Nurse	Other Clinician	other specialists
280ef0bd627a6cef02c4651689			smc		No	During a medical procedure			25-34					No	0											1	3	2	4	5	6	8	7	No	Having to see your own blood	No					Injection for the treatment of a mild medical condition (low risk of morbidity)			NO			Nurse
cf5c08ddfae7c750b73f08ba0e			smc		No	During a medical procedure					45-54			No	0											1	6	3	2	4	5	7	8	No	General anxiety	Yes							Blood donation	NO				Other Clinician	none
bd31db6bdd7dda14b962181a46			smc		Yes	Before a medical procedure	Under 18	18-24	25-34	35-44	45-54	55-64		No										9		3	6	1	4	7	5	2		No	General anxiety	No				Injection for pain relief	Injection for the treatment of a mild medical condition (low risk of morbidity)			NO		Physician	Nurse
8cd65e0089c1c5a114707387c2			smc		Yes	Before a medical procedure	Under 18			35-44				Yes								7				5	1	2	6	3	7	4		No	Pain	Yes		Blood draw from a vein in the arm			Injection for the treatment of a mild medical condition (low risk of morbidity)	Injection for the treatment of a severe medical condition (significant risk of morbidity/mortality)		NO				Other Clinician
ba74fa64aae9ec89f88b63427a			smc		Yes	During a medical procedure						55-64		No				3								2	7	1	3	4	5	6	8	No	General anxiety	Yes							Blood donation	NO			Nurse
f536d72418dd252d8f2a4c8011			smc		No	During a medical procedure			25-34					Yes			2									7	4	1	5	2	3	8	6	No	General anxiety	Yes	Vaccinations	Blood draw from a vein in the arm	Capillary blood draw (fingerstick)	Injection for pain relief				Yes -- saw a therapist in person			Nurse	Other Clinician
995ed0c7993c6fda44c0c8e71b			smc		No	During a medical procedure	Under 18							Yes	0											8								No	General anxiety	Yes						Injection for the treatment of a severe medical condition (significant risk of morbidity/mortality)		NO				Other Clinician
17bafafd5db2a90d2907b7e913			smc		No	Before a medical procedure	Under 18				45-54			No				3					8				7			2	4	8	5	Yes	Pain	No			Capillary blood draw (fingerstick)					Yes -- saw a therapist remotely (e.g., video call, phone call, or text)		Physician
309b44bde1a2c8f30f00ed39d3			smc		Yes	Before a medical procedure				35-44				Yes											10	2	1	3	4	5	6	7	8	Yes	Pain	Yes	Vaccinations							Yes -- saw a therapist in person		Physician
e92a257d1cf77b46e81be27c29			smc		Yes	Before a medical procedure				35-44				No					4							8	7	6	1	5	3	4	2	No	Having to see your own blood	No				Injection for pain relief				NO				Other Clinician	No
316bf83e6016c6783710c3089a			smc		No	Before a medical procedure	Under 18							No		1										1	5	2	6	7	3	4	8	No	Pain	Yes				Injection for pain relief				NO			Nurse
42658f70d805306aa5ae79834f			smc		No	Before a medical procedure	Under 18	18-24						No			2									2	1	3						No	Previous traumatic experience with needles	Yes		Blood draw from a vein in the arm						NO				Other Clinician	No. Also, this survey sucks. It’s messed up
8c6b1430fbb7ee3dd22723986b			smc		Yes	Before a medical procedure					45-54			No										9		1	2	3	4	5	6	7	8	Yes	Fear of fainting/feeling dizzy	Yes				Injection for pain relief		Injection for the treatment of a severe medical condition (significant risk of morbidity/mortality)		NO		Physician
9eb5f749776c6f94f1b4571c14			smc		Yes	Before a medical procedure	Under 18			35-44				No			2									1				2				No	General anxiety	Yes							Blood donation	NO		Physician	Nurse	Other Clinician
77594b4d1ba01e018eea3ca8b2			smc		Yes	Before a medical procedure							65+	No						5						6	4	2	5	7	1	3	8	No	Fear of something going wrong during the procedure	Yes		Blood draw from a vein in the arm				Injection for the treatment of a severe medical condition (significant risk of morbidity/mortality)	Blood donation	NO			Nurse
e6de558577e047885d46e81253			smc		Yes	During a medical procedure			25-34					Yes	0			3								4	1	2	3	5	6	7	8	Yes	Pain	Yes	Vaccinations							Yes -- saw a therapist remotely (e.g., video call, phone call, or text)		Physician
242be03b8393a1607f8d9401cc			smc		Yes	Before a medical procedure							65+	Yes						5						1	5	8	2	3	7	4	6	Yes	Pain	Yes	Vaccinations						Blood donation	NO		Physician
b801a4b3bf0e3a3918168f9dc4			smc		Yes	Before a medical procedure						55-64		No											10	1	5	2	3	4	7	6	8	No	Having to see your own blood	No	Vaccinations							Other (please specify)	Doctor	Physician
9fcd427cca467c3852425cadca			smc		Yes	During a medical procedure				35-44	45-54			No								7				2	1	4	7	5	6	3	8	Yes	Previous traumatic experience with needles	Yes		Blood draw from a vein in the arm			Injection for the treatment of a mild medical condition (low risk of morbidity)		Blood donation	NO				Other Clinician	Complaint to hospital after horrible experience
0d1b4f4a40f804ccaa51a2d70f			smc		No	Before a medical procedure	Under 18	18-24						No			2									1	6	7	5	2	3	4	8	No	Fear of something going wrong during the procedure	Yes							Blood donation	NO				Other Clinician
f932dfdd9c1b9a98ad2a62bd4b			smc		Yes	Before a medical procedure	Under 18							Yes											10	3	5	2	8	1	6	7	4	Yes	General anxiety	Yes	Vaccinations							Yes -- saw a therapist in person		Physician
eb84f22c48fc18fddc3578ea05			smc		No	Before a medical procedure	Under 18							No	0											2	4	3	5	6	7	8	1	No	General anxiety	Yes						Injection for the treatment of a severe medical condition (significant risk of morbidity/mortality)		NO				Other Clinician	Don’t have one
fc502449e7d1c388fd34b2a302			smc		No	During a medical procedure	Under 18							No					4							1	2	3	4	5	6	7	8	No	Fear of something going wrong during the procedure	No		Blood draw from a vein in the arm						NO				Other Clinician
92f693a51b13361aae5952598d			smc		Yes	Before a medical procedure	Under 18	18-24	25-34		45-54	55-64		No							6					1	4	2	3	5	6	7		No	Pain	Yes	Vaccinations	Blood draw from a vein in the arm			Injection for the treatment of a mild medical condition (low risk of morbidity)		Blood donation	NO				Other Clinician
2a235ca83e5f0e5e965223fbde			smc		Yes	During a medical procedure				35-44	45-54	55-64	65+	No					4								4	2				3		No	Previous traumatic experience with needles	Yes							Blood donation	NO		Physician	Nurse	Other Clinician
4a5a8f07deb14b7234f9f3034c			smc		No	After a medical procedure					45-54			No		1												3	4	8	7	2	1	No	Fear of fainting/feeling dizzy	No		Blood draw from a vein in the arm						Yes -- saw a therapist remotely (e.g., video call, phone call, or text)				Other Clinician
c447de40b4f63640715175d56a			smc		No	Before a medical procedure		18-24						No				3								1	2	5	3	4	6	7	8	No	Previous traumatic experience with needles	No				Injection for pain relief				NO		Physician
394d289d7438d33cb68f349905			smc		No	During a medical procedure					45-54	55-64	65+	No	0											1	5	2	6	3	7	4	8	No	Having to see your own blood	No							Blood donation	NO		Physician
eee0eda7459c2cd6be8f169c78			smc		No	Before a medical procedure	Under 18							No				3								1	7	3	4	6	2	5	8	No	General anxiety	No							Blood donation	NO				Other Clinician	No one
1b37228bf7d2dbdbeb020428dd			smc		No	After a medical procedure				35-44				No						5						7		5						No	Disgust regarding the procedure	No	Vaccinations							NO				Other Clinician
8329c781bfd905cadb75289364			smc		Yes	Before a medical procedure	Under 18							Yes								7				4	1	2	6	3	7	5	8	Yes	Previous traumatic experience with needles	Yes		Blood draw from a vein in the arm	Capillary blood draw (fingerstick)				Blood donation	NO		Physician	Nurse	Other Clinician
a76bf638d317cc061bce7d7879			smc		Yes	Before a medical procedure	Under 18	18-24	25-34	35-44	45-54	55-64	65+	No											10	1	2	3	5	4	8	6	7	Yes	Pain	Yes	Vaccinations	Blood draw from a vein in the arm		Injection for pain relief			Blood donation	NO			Nurse
3068177986c1a183e870402806			smc		Yes	Before a medical procedure	Under 18	18-24		35-44	45-54	55-64	65+	No										9		3	4	2	7	5	6	1	8	No	Fear of fainting/feeling dizzy	Yes				Injection for pain relief				NO			Nurse
a01cfb8645cf80118109d7f3d2			smc		Yes	During a medical procedure	Under 18							Yes			2									2	1	5	3	6	7	4	8	Yes	Previous traumatic experience with needles	Yes							Blood donation	NO				Other Clinician	none
618037927fcfaccf6f4d132979			smc		Yes	Before a medical procedure	Under 18	18-24	25-34	35-44	45-54			No								7				3	5	1	4	2	7	6	8	No	General anxiety	Yes		Blood draw from a vein in the arm			Injection for the treatment of a mild medical condition (low risk of morbidity)			NO				Other Clinician	N/a
50b845ad61945b9896c3248545			smc		Yes	During a medical procedure					45-54			Yes											10	1	2	3	4	5	6	8	7	Yes	General anxiety	Yes		Blood draw from a vein in the arm		Injection for pain relief			Blood donation	NO		Physician
9211657d3db6e6169606be7710			smc		No	Before a medical procedure	Under 18							No						5						2	6	1	3	4	7	5	8	No	Pain	No	Vaccinations							NO		Physician			No
6b0078fe8693d0f9c610be3d9c			smc		Yes	Before a medical procedure	Under 18							Yes						5						1	2	3	4	5	6	7	8	Yes	Fear of something going wrong during the procedure	No		Blood draw from a vein in the arm						NO			Nurse
cf516f37421119aab5460ca402			smc		No	Before a medical procedure	Under 18							No	0											4	5	2	8	6	7	3	1	No	General anxiety	Yes			Capillary blood draw (fingerstick)					NO			Nurse
94a70faddd23130a645dc27e39			smc		Yes	Before a medical procedure	Under 18	18-24	25-34					No						5						1	3	2	4	5	6	7	8	No	General anxiety	No		Blood draw from a vein in the arm						Yes -- saw a therapist remotely (e.g., video call, phone call, or text)		Physician
e73fc83e958b7ca385acd64146			smc		Yes	During a medical procedure	Under 18	18-24	25-34					Yes							6					5	1	2	3	6	7	4	8	Yes	General anxiety	Yes							Blood donation	NO			Nurse
626e7d363eff0a3251788ff232			smc		No	During a medical procedure	Under 18							No		1										1	8	5	6	2	7	3	4	No	Pain	Yes							Blood donation	NO				Other Clinician	N/A
09aa17f3c5f6a372c66ff282f3			smc		Yes	During a medical procedure			25-34					Yes						5						1	3	4	2	5	6	8	7	Yes	General anxiety	Yes		Blood draw from a vein in the arm						Yes -- saw a therapist remotely (e.g., video call, phone call, or text)			Nurse
a7f986c5f733002769fa0b373e			smc		Yes	Before a medical procedure					45-54			No			2									1	5	4	2	3	6	7	8	Yes	Pain	Yes		Blood draw from a vein in the arm						NO				Other Clinician	None
e6b3135546f0a4a603b8b7efcd			smc		Yes	Before a medical procedure			25-34	35-44	45-54	55-64	65+	No								7				3	2	1						Yes	General anxiety	Yes		Blood draw from a vein in the arm	Capillary blood draw (fingerstick)	Injection for pain relief			Blood donation	NO			Nurse	Other Clinician
15f720df3563857ddb481b0917			smc		Yes	Before a medical procedure						55-64		No											10	6	7	1	5	4	3	2	8	No	General anxiety	No				Injection for pain relief				NO			Nurse
39373439aae69ef64091e8d4c3			smc		Yes	During a medical procedure	Under 18	18-24	25-34				65+	No		1										1	3	2	4	5	6	8	7	No	Pain	Yes			Capillary blood draw (fingerstick)					NO			Nurse
8b14662fc2fb23a3235c221bab			smc		No	During a medical procedure	Under 18							No			2									1	2	3	4	5	6	7	8	No	General anxiety	No	Vaccinations	Blood draw from a vein in the arm					Blood donation	Yes -- saw a therapist in person			Nurse
fc3a412da3af804c36c76e4f8d			smc		No	After a medical procedure	Under 18							No	0											1								No	Pain	No							Blood donation	NO				Other Clinician
8cde4538d848f922dd0770da00			smc		No	During a medical procedure					45-54			No				3								3	5	1	4	2	6	8	7	No	Fear of fainting/feeling dizzy	Yes		Blood draw from a vein in the arm					Blood donation	NO				Other Clinician	None
ef7e3d8c0b433b94627e3e8187			smc		No	After a medical procedure		18-24						Yes			2									4	8	1	3	6	2	7	5	No	General anxiety	No	Vaccinations			Injection for pain relief			Blood donation	Yes -- saw a therapist in person		Physician	Nurse
e5c9b98bbc4d8ba2d75ba652ee			smc		No	After a medical procedure	Under 18							No	0																		1	No	Fear of something going wrong during the procedure	No			Capillary blood draw (fingerstick)					NO		Physician
18a48fa32ea7cd850b38bc7df8			smc		Yes	Before a medical procedure	Under 18	18-24	25-34	35-44	45-54	55-64	65+	No						5						5	1	4	7	6	2	3	8	No	Previous traumatic experience with needles	Yes							Blood donation	NO			Nurse
0b369745c78521f5a0aede1863			smc		Yes	Before a medical procedure	Under 18	18-24	25-34	35-44	45-54	55-64		No								7				1	5	2	3	6	7	4	8	No	Pain	Yes							Blood donation	NO				Other Clinician	no
f09ab4acf2a048614fb892c6cc			smc		Yes	Before a medical procedure					45-54			Yes										9		1	3	2	8	5	4	7	6	Yes	Pain	Yes	Vaccinations	Blood draw from a vein in the arm					Blood donation	NO			Nurse
a37d589c83ef45f1eefb6e5b39			smc		No	During a medical procedure	Under 18							No				3								1		2	8	7	6	5		No	General anxiety	No		Blood draw from a vein in the arm					Blood donation	NO				Other Clinician	No one
ed0d27083a044a2743dea20d4f			smc		Yes	Before a medical procedure	Under 18							Yes	0					5						2	1	3	4	5	6	7	8	Yes	Pain	Yes	Vaccinations		Capillary blood draw (fingerstick)					Yes -- saw a therapist in person		Physician
08e82cd5be3539f11aa1f23df9			smc		Yes	During a medical procedure						55-64		Yes											10	1	2	3	4	5	6	7	8	Yes	Fear of fainting/feeling dizzy	Yes						Injection for the treatment of a severe medical condition (significant risk of morbidity/mortality)		Yes -- saw a therapist remotely (e.g., video call, phone call, or text)		Physician		Other Clinician	ghda
b533f7faeee8cf5d9c9cc32e5e			smc		Yes	During a medical procedure	Under 18	18-24	25-34	35-44				Yes											10	3	7	2	5	1	6	4	8	No	General anxiety	Yes							Blood donation	NO		Physician	Nurse
a4491fc9ae652e5e36b7485d1f			smc		Yes	Before a medical procedure	Under 18	18-24	25-34	35-44	45-54	55-64		No					4							1	7	2	5	6	3	4		No	Fear of something going wrong during the procedure	Yes		Blood draw from a vein in the arm						NO		Physician
cbc1da7d7ee1667992baacc292			smc		Yes	Before a medical procedure			25-34	35-44	45-54	55-64		No							6					6	2	3	7	4	5	1	8	No	Fear of something going wrong during the procedure	Yes			Capillary blood draw (fingerstick)	Injection for pain relief		Injection for the treatment of a severe medical condition (significant risk of morbidity/mortality)	Blood donation	NO		Physician	Nurse
fe92fbda18abeecba5a79bb91a			smc		Yes	Before a medical procedure			25-34					No		1										2	1	3	7	4	6	5	8	No	Disgust regarding the procedure	Yes				Injection for pain relief				Yes -- saw a therapist remotely (e.g., video call, phone call, or text)		Physician	Nurse	Other Clinician
388c5a36b742aad4661f10ba1f			smc		No	Before a medical procedure				35-44				No		1										4	3	8	6	5	7	2	1	No	Pain	Yes							Blood donation	NO				Other Clinician	None
702c1ed32a1716377c35b816e0			smc		No	Before a medical procedure	Under 18							No	0											1		2						No	General anxiety	Yes							Blood donation	NO			Nurse
7da45d5e61c44eafa54470b218			smc		Yes	Before a medical procedure	Under 18	18-24	25-34	35-44	45-54	55-64		No											10	4	1	2	5	7	6	3	8	Yes	Pain	Yes		Blood draw from a vein in the arm	Capillary blood draw (fingerstick)				Blood donation	NO		Physician	Nurse	Other Clinician
34eee74c43cb942ef7016888c8			smc		No	Before a medical procedure	Under 18							No			2									5	7	2	4	6	1	3	8	No	General anxiety	Yes							Blood donation	NO				Other Clinician
6fade080923da8c7fe967e76a0			smc		Yes	Before a medical procedure				35-44				No								7				5	7	1	2	4	3	6	8	Yes	General anxiety	Yes	Vaccinations	Blood draw from a vein in the arm			Injection for the treatment of a mild medical condition (low risk of morbidity)		Blood donation	NO			Nurse
ed1d3b82d71baf8e7064781ba2			smc		Yes	Before a medical procedure							65+	No									8					8						No	Having to see your own blood	No							Blood donation	NO				Other Clinician	tecnician
db5e0c2de3db90122f286b2206			smc		No	After a medical procedure	Under 18							No	0																			No	Pain	No	Vaccinations							NO			Nurse		Not applicable
61232ae5474c6cee3ccead930e			smc		No	Before a medical procedure						55-64		No						5						3	6	4	2	1	5	7	8	Yes	Fear of fainting/feeling dizzy	Yes	Vaccinations	Blood draw from a vein in the arm	Capillary blood draw (fingerstick)	Injection for pain relief	Injection for the treatment of a mild medical condition (low risk of morbidity)	Injection for the treatment of a severe medical condition (significant risk of morbidity/mortality)	Blood donation	NO		Physician	Nurse	Other Clinician
e3ca670ec9e2336493f770b2ea			smc		Yes	During a medical procedure	Under 18	18-24						No				3										2	1					No	Fear of something going wrong during the procedure	No							Blood donation	NO				Other Clinician	no
3cff8f6d0c4c63e2d1d295ac73			smc		Yes	Before a medical procedure			25-34					No							6					3	8	1	4	5	6	2	7	No	Fear of something going wrong during the procedure	Yes							Blood donation	NO				Other Clinician	no
5884de40efdd8df0de109194e9			smc		Yes	Before a medical procedure	Under 18	18-24	25-34	35-44	45-54			No								7				7	8	1	4	2		3	5	Yes	General anxiety	Yes		Blood draw from a vein in the arm		Injection for pain relief	Injection for the treatment of a mild medical condition (low risk of morbidity)		Blood donation	NO				Other Clinician	None
7ce44b96da32b44ad7c6f9db25			smc		No	Before a medical procedure	Under 18							No	0											1								No	Fear of something going wrong during the procedure	No							Blood donation	NO			Nurse
ffe321572a1136b91b014f7879			smc		No	Before a medical procedure							65+	Yes	0											1	3	5	6	4	7	2	8	No	Pain	Yes						Injection for the treatment of a severe medical condition (significant risk of morbidity/mortality)		NO				Other Clinician
d97af892fe4dc8f9a52c6553e6			smc		No	Before a medical procedure							65+	Yes				3								2	5		6	4	7	1	8	Yes	General anxiety	Yes						Injection for the treatment of a severe medical condition (significant risk of morbidity/mortality)	Blood donation	NO				Other Clinician
9df8bab689b8c8fd88f0dbfb09			smc		No	During a medical procedure	Under 18							No					4							5	1	3	8	4	6	7	2	No	General anxiety	No		Blood draw from a vein in the arm	Capillary blood draw (fingerstick)	Injection for pain relief				NO		Physician
9b9e28b0a2ea60e9cbd9dd853e			smc		Yes	Before a medical procedure						55-64		No								7				3	1	5	7	6	4	2	8	Yes	Previous traumatic experience with needles	Yes	Vaccinations	Blood draw from a vein in the arm			Injection for the treatment of a mild medical condition (low risk of morbidity)		Blood donation	NO			Nurse
4708b1ddff155da5db061c004c			smc		Yes	Before a medical procedure	Under 18	18-24						Yes			2									1	2	3	5	4		6		No	Previous traumatic experience with needles	Yes					Injection for the treatment of a mild medical condition (low risk of morbidity)			NO			Nurse
dd5fda68730f8567a2ccdc6332			smc		No	During a medical procedure		18-24						No		1										5	6	2	3	4	7	1		No	General anxiety	Yes				Injection for pain relief				NO		Physician			No
41e76d0bb85ff1d5c2c1b86712			smc		No	Before a medical procedure	Under 18							Yes			2									1	8	2	7	6	5	3	4	No	Pain	No		Blood draw from a vein in the arm						NO			Nurse
9816659682e39a7d51986ed3da			smc		Yes	Before a medical procedure	Under 18	18-24	25-34	35-44	45-54			No											10							1		Yes	Fear of something going wrong during the procedure	Yes		Blood draw from a vein in the arm			Injection for the treatment of a mild medical condition (low risk of morbidity)		Blood donation	NO		Physician	Nurse
80fdb686ea2bf615abd147df9c			smc		No	Before a medical procedure						55-64		Yes	0																			No	Fear of something going wrong during the procedure	Yes				Injection for pain relief				NO		Physician			No fears
c6f8261e4db74605407c84f043			smc		Yes	Before a medical procedure	Under 18				45-54	55-64		Yes			2									1	2	3	5	4	6	8	7	Yes	Pain	Yes	Vaccinations							Yes -- saw a therapist in person		Physician
57ed68e96a9096aa232abb402f			smc		Yes	During a medical procedure					45-54			Yes										9		1	3	4	2	5	6	7	8	Yes	Pain	Yes		Blood draw from a vein in the arm		Injection for pain relief				Yes -- saw a therapist in person		Physician	Nurse
4db6c7cfc19f0e4830ad8a93d0			smc		No	Before a medical procedure							65+	Yes	0											7	2	5	8	3	4	1	6	No	Fear of something going wrong during the procedure	Yes						Injection for the treatment of a severe medical condition (significant risk of morbidity/mortality)		NO				Other Clinician	No fear
a0dd981632dd1a6ff878d5dff8			smc		No	Before a medical procedure					45-54			No		1										1	5	6	2	7	3	4	8	No	Pain	Yes				Injection for pain relief				NO				Other Clinician	None
b2555ca7a8c98eb243e3342a50			smc		Yes	During a medical procedure			25-34	35-44	45-54			Yes										9		1	5	6	2	3		4	7	Yes	Having to see your own blood	Yes		Blood draw from a vein in the arm	Capillary blood draw (fingerstick)				Blood donation	NO			Nurse
3d455cbf26fb4d59bb7c5ae8f3			smc		Yes	During a medical procedure		18-24						Yes					4							1	3	4	2	6	7	5	8	Yes	General anxiety	Yes		Blood draw from a vein in the arm						Yes -- saw a therapist in person			Nurse
9482a3bc6ce7cea7550020211a			smc		Yes	Before a medical procedure	Under 18							Yes										9		2	1	7	3	5	6	4		Yes	Previous traumatic experience with needles	Yes		Blood draw from a vein in the arm	Capillary blood draw (fingerstick)	Injection for pain relief			Blood donation	NO		Physician
318a266a126512369b16c959ff			smc		Yes	Before a medical procedure	Under 18	18-24	25-34					No											10	1	3	2	7	8	4	5	6	Yes	Pain	Yes	Vaccinations			Injection for pain relief				NO		Physician	Nurse
f8490da3cd5da40a260e9ed1b9			smc		Yes	Before a medical procedure	Under 18	18-24	25-34	35-44	45-54			No								7				5	4	1	2	3	7	6	8	Yes	General anxiety	Yes		Blood draw from a vein in the arm						NO				Other Clinician	None
9cb9477f18e8bc8bcb6a7aec19			smc		Yes	During a medical procedure			25-34					Yes		1													3					Yes	Pain	Yes				Injection for pain relief				Yes -- saw a therapist in person		Physician
189e5496edc46add997868636d			smc		Yes	Before a medical procedure	Under 18	18-24	25-34	35-44	45-54	55-64		No											10	1	2	3	4	8	5	6		Yes	Pain	Yes		Blood draw from a vein in the arm	Capillary blood draw (fingerstick)	Injection for pain relief	Injection for the treatment of a mild medical condition (low risk of morbidity)	Injection for the treatment of a severe medical condition (significant risk of morbidity/mortality)	Blood donation	NO		Physician	Nurse
be14219accd173c56cafe34c2f			smc		Yes	During a medical procedure						55-64		No											10	1	2	5	6	3	4	7	8	Yes	Pain	Yes	Vaccinations	Blood draw from a vein in the arm					Blood donation	NO		Physician
d352d110775f55724251c7b824			smc		No	Before a medical procedure						55-64		No			2									1	7	2	3	4	6	5		No	General anxiety	Yes							Blood donation	NO			Nurse
fa252c945ec89b1fc0343c1d67			smc		Yes	During a medical procedure	Under 18	18-24	25-34	35-44	45-54			No									8			3	1	2	4	6	5	7	8	Yes	Previous traumatic experience with needles	Yes		Blood draw from a vein in the arm	Capillary blood draw (fingerstick)	Injection for pain relief		Injection for the treatment of a severe medical condition (significant risk of morbidity/mortality)	Blood donation	Yes -- saw a therapist in person		Physician
a1c094eb7b66cda5a4d2040fcb			smc		No	Before a medical procedure	Under 18							No			2																	No	Pain	Yes	Vaccinations							NO				Other Clinician
0c6c54bf00d8399801e7ba9feb			smc		Yes	During a medical procedure	Under 18	18-24	25-34	35-44	45-54	55-64		No									8			1	2	4	5	3	6	7	8	Yes	Previous traumatic experience with needles	Yes	Vaccinations	Blood draw from a vein in the arm	Capillary blood draw (fingerstick)		Injection for the treatment of a mild medical condition (low risk of morbidity)		Blood donation	NO		Physician	Nurse	Other Clinician
c3621b8e289e1f7750d47fd391			smc		Yes	During a medical procedure	Under 18	18-24	25-34	35-44	45-54			No					4							1	3	2	6	5	7	4	8	No	Pain	Yes		Blood draw from a vein in the arm		Injection for pain relief				NO			Nurse
f844803d8f8ce591a2ac11e067			smc		No	Before a medical procedure						55-64		No	0											2	8	7	3	6	5	4	1	No	Pain	No	Vaccinations							NO				Other Clinician	No
3a557c309d852f9a1de98972de			smc		Yes	Before a medical procedure	Under 18							Yes			2									1	2	3	4	5	6	7	8	Yes	Previous traumatic experience with needles	Yes		Blood draw from a vein in the arm						Yes -- saw a therapist remotely (e.g., video call, phone call, or text)			Nurse
c6996dacad228e5d2c576b0d62			smc		No	Before a medical procedure	Under 18							No	0											5	7	2	3	4	8	1		No	General anxiety	Yes					Injection for the treatment of a mild medical condition (low risk of morbidity)			NO			Nurse
abd5acbd202af521f524813712			smc		Yes	During a medical procedure					45-54			No					4							1	2	5	3	7	6	4	8	No	Pain	No		Blood draw from a vein in the arm						NO				Other Clinician
f6e0c93e851c4c3418bd845899			smc		Yes	During a medical procedure	Under 18	18-24	25-34	35-44				No					4							3	1	2	6	7	5	4	8	Yes	Previous traumatic experience with needles	No							Blood donation	NO		Physician	Nurse	Other Clinician
27f025eda24ac90b9d07951872			smc		No	Before a medical procedure			25-34	35-44	45-54	55-64		No		1										1		2				3		No	Pain	Yes		Blood draw from a vein in the arm					Blood donation	NO			Nurse
e46bd0c2470cf0587ca142dd4f			smc		Yes	Before a medical procedure	Under 18							No								7				1		3		2				Yes	Pain	Yes				Injection for pain relief	Injection for the treatment of a mild medical condition (low risk of morbidity)		Blood donation	NO			Nurse
ee89d9c14301bcead561bb625f			smc		No	After a medical procedure		18-24						No	0											1								No	General anxiety	No		Blood draw from a vein in the arm	Capillary blood draw (fingerstick)					NO				Other Clinician	None
0bb7e22519181e76e414ed1687			smc		Yes	Before a medical procedure	Under 18	18-24	25-34	35-44	45-54			No				3								1	5	2	3	4	7	6	8	No	General anxiety	Yes					Injection for the treatment of a mild medical condition (low risk of morbidity)		Blood donation	NO			Nurse
421f86476df1f165dd0b796936			smc		No	Before a medical procedure	Under 18							No		1										1	4	2	5	7	6	3	8	No	General anxiety	No			Capillary blood draw (fingerstick)					NO				Other Clinician
4942dae3333f4adde004626393			smc		Yes	Before a medical procedure				35-44				No					4							3	1	2	4	5	6	7	8	No	Pain	No	Vaccinations							Yes -- saw a therapist in person			Nurse
504feba8c44015baac919874c9			smc		Yes	Before a medical procedure					45-54			No			2									2	1	8	7	6	4	5	3	No	Fear of something going wrong during the procedure	Yes		Blood draw from a vein in the arm						NO			Nurse
80936de8683f76c76143b23990			smc		Yes	During a medical procedure		18-24						No									8			7	2	6	8	1	3	4	5	No	Fear of fainting/feeling dizzy	No	Vaccinations	Blood draw from a vein in the arm	Capillary blood draw (fingerstick)	Injection for pain relief	Injection for the treatment of a mild medical condition (low risk of morbidity)	Injection for the treatment of a severe medical condition (significant risk of morbidity/mortality)	Blood donation	NO				Other Clinician
0e2b1cbbdeb2938f504eb19c74			smc		No	Before a medical procedure					45-54			No	0											3	1	2	4	5	6	7	8	No	Pain	No		Blood draw from a vein in the arm						NO		Physician
16d8149e7b2c7fb59f9c88bf9d			smc		No	Before a medical procedure	Under 18							No							6					2	1	3	8	7	6	5		No	General anxiety	No							Blood donation	NO				Other Clinician	no one
83f8d3b27306ea7a5834d131c1			smc		Yes	During a medical procedure	Under 18	18-24	25-34	35-44	45-54			No					4							1	2	4	7	5	6	3	8	No	General anxiety	No							Blood donation	NO		Physician	Nurse	Other Clinician
a6e6e93be7550ec1f103a37140			smc		Yes	Before a medical procedure		18-24						Yes	0			3								4	1	2	3	7	5	6	8	Yes	Previous traumatic experience with needles	Yes		Blood draw from a vein in the arm						Yes -- saw a therapist in person		Physician
5f800a182a4d2b381ee264e97e			smc		Yes	During a medical procedure					45-54			No				3								2	6	3	5	4	7	1	8	No	General anxiety	Yes							Blood donation	NO			Nurse
68d2fdc5bc3a671594d8345a94			smc		No	After a medical procedure	Under 18							No		1										1								No	Fear of something going wrong during the procedure	No						Injection for the treatment of a severe medical condition (significant risk of morbidity/mortality)		NO				Other Clinician	Nobody
706a9943c8cd7229cd2ec637dc			smc		Yes	During a medical procedure	Under 18							No			2	3								5	1	2	3	4	6	7	8	No	Previous traumatic experience with needles	Yes	Vaccinations	Blood draw from a vein in the arm	Capillary blood draw (fingerstick)					Yes -- saw a therapist remotely (e.g., video call, phone call, or text)			Nurse
aad6307f403b7974ecf526af5a			smc		Yes	Before a medical procedure	Under 18	18-24	25-34	35-44	45-54			No								7					3	1	2	4	5	6	8	Yes	General anxiety	Yes		Blood draw from a vein in the arm						NO		Physician
40200efb056b31d219a4109ba4			smc		No	Before a medical procedure		18-24						No			2									1	2	3	4	5	6	7	8	No	General anxiety	No					Injection for the treatment of a mild medical condition (low risk of morbidity)			Yes -- saw a therapist remotely (e.g., video call, phone call, or text)			Nurse
4e27c62c89199a9bf83d5d5c4d			smc		No	During a medical procedure						55-64		Yes					4							2	5	1	6	3	7	4	8	No	General anxiety	Yes					Injection for the treatment of a mild medical condition (low risk of morbidity)			NO				Other Clinician	No
7a9d7338e50c508ecfdfeed2af			smc		Yes	Before a medical procedure	Under 18	18-24	25-34	35-44	45-54			No								7				1	3	2	4	6	7	5	8	Yes	Pain	Yes	Vaccinations				Injection for the treatment of a mild medical condition (low risk of morbidity)			NO			Nurse
324350e172b55b3e427f60bc7b			smc		Yes	During a medical procedure					45-54			No							6				10	1	2	3	4	5	6	7	8	No	Pain	No	Vaccinations							Yes -- saw a therapist in person			Nurse
314b428b29be408aadd2ddca42			smc		Yes	Before a medical procedure	Under 18							Yes						5						4	1	2	7	5	6	3	8	No	Previous traumatic experience with needles	Yes	Vaccinations		Capillary blood draw (fingerstick)	Injection for pain relief	Injection for the treatment of a mild medical condition (low risk of morbidity)	Injection for the treatment of a severe medical condition (significant risk of morbidity/mortality)		NO				Other Clinician	No, I had it as a child.
22f3ba11c533a668af13ed076a			smc		Yes	During a medical procedure						55-64		No							6					3	2	1	5	6	7	4	8	No	General anxiety	No							Blood donation	NO			Nurse
806741c02c05c3024126d2a0c1			smc		Yes	During a medical procedure	Under 18		25-34		45-54			Yes	0		2				6					1	2	3	4	5	6	7	8	Yes	Previous traumatic experience with needles	Yes	Vaccinations		Capillary blood draw (fingerstick)		Injection for the treatment of a mild medical condition (low risk of morbidity)			Yes -- saw a therapist remotely (e.g., video call, phone call, or text)		Physician	Nurse
ff9cbe809cd8696b25c4ed50fe			smc		No	Before a medical procedure	Under 18							No				3								1	7	3	6	5	4	2	8	No	Pain	No				Injection for pain relief				NO				Other Clinician	no
ae01b3670ce5007fc9ee5a54f7			smc		Yes	Before a medical procedure				35-44	45-54			No										9		1	5	2	3	4	8	6	7	Yes	General anxiety	Yes	Vaccinations	Blood draw from a vein in the arm		Injection for pain relief	Injection for the treatment of a mild medical condition (low risk of morbidity)	Injection for the treatment of a severe medical condition (significant risk of morbidity/mortality)	Blood donation	NO			Nurse
a824c2c4041cc3990beb00f7aa			smc		Yes	Before a medical procedure	Under 18	18-24	25-34	35-44	45-54	55-64		No							6					6	5	3	1	4	7	2	8	Yes	Having to see your own blood	Yes		Blood draw from a vein in the arm		Injection for pain relief	Injection for the treatment of a mild medical condition (low risk of morbidity)			NO				Other Clinician
1c005eb31d796c5b8a7803ad8d			smc		Yes	Before a medical procedure					45-54			Yes			2								10	4	1	2	3	5	6	7	8	Yes	Having to see your own blood	Yes		Blood draw from a vein in the arm						Yes -- saw a therapist in person		Physician
b68997374ed1137382464e2187			smc		Yes	Before a medical procedure	Under 18							No							6	7				1	3	4	5	6	7	2		No	Previous traumatic experience with needles	Yes				Injection for pain relief				NO		Physician
91b0170bd25d3172a15bb282c8			smc		Yes	During a medical procedure			25-34					Yes											10									Yes	Pain	Yes	Vaccinations							Yes -- saw a therapist in person		Physician
51af31a088606b9888ce74358e			smc		No	Before a medical procedure	Under 18							No	0											6	7	4	8	3	5	2	1	No	Fear of something going wrong during the procedure	No			Capillary blood draw (fingerstick)					NO				Other Clinician	n/a
4e6b9f115b7853cd11e0c47018			smc		No	Before a medical procedure			25-34					No		1										1	3	2	4	5	6	7	8	No	Pain	Yes	Vaccinations	Blood draw from a vein in the arm		Injection for pain relief		Injection for the treatment of a severe medical condition (significant risk of morbidity/mortality)		Yes -- saw a therapist remotely (e.g., video call, phone call, or text)		Physician	Nurse
75376005fa4ee6039534e779de			smc		Yes	Before a medical procedure				35-44				Yes							6					5	1	6	7	8	4	2	3	Yes	Pain	No		Blood draw from a vein in the arm						NO			Nurse
bea435ca1ef9165dedaca189c0			smc		No	During a medical procedure					45-54			No		1										1	6	3	5	4	7	2		No	Pain	Yes	Vaccinations							NO				Other Clinician	no one
3eb490c2f44d6c221d1b2e3346			smc		Yes	Before a medical procedure	Under 18	18-24		35-44	45-54			No							6					1	4	2	5	3	6	7	8	Yes	Pain	Yes	Vaccinations	Blood draw from a vein in the arm			Injection for the treatment of a mild medical condition (low risk of morbidity)		Blood donation	NO		Physician	Nurse	Other Clinician
42bb84695c26c745becf581545			smc		No	After a medical procedure	Under 18							No		1										1	8	4	2	5	3	7	6	No	Pain	No	Vaccinations	Blood draw from a vein in the arm					Blood donation	NO		Physician	Nurse	Other Clinician
9c27d0fa93c0cdcfae1fb13057			smc		Yes	Before a medical procedure	Under 18	18-24	25-34	35-44				No					4							6	5	1	4	2	7	3	8	No	General anxiety	Yes							Blood donation	NO		Physician	Nurse	Other Clinician
c321f0736fd5b6c9ade3a5daf3			smc		Yes	Before a medical procedure	Under 18							No			2									3	1	2				4		Yes	Previous traumatic experience with needles	Yes	Vaccinations							NO		Physician	Nurse	Other Clinician
ae7522c7a36c3140a918e15378			smc		Yes	During a medical procedure	Under 18	18-24	25-34					Yes							6					4	1	3	7	6	5	2	8	Yes	Previous traumatic experience with needles	No	Vaccinations	Blood draw from a vein in the arm		Injection for pain relief	Injection for the treatment of a mild medical condition (low risk of morbidity)	Injection for the treatment of a severe medical condition (significant risk of morbidity/mortality)		NO		Physician	Nurse	Other Clinician
53f434102cc609e0a945a77cb1			smc		Yes	Before a medical procedure	Under 18							No										9		3	6	1	4	5	7	2	8	No	General anxiety	Yes							Blood donation	NO				Other Clinician
c8464faf35143c2318b96fd1a3			smc		Yes	Before a medical procedure	Under 18	18-24	25-34	35-44	45-54	55-64	65+	No											10	2	1	3	4	6	7	5	8	Yes	Previous traumatic experience with needles	Yes	Vaccinations	Blood draw from a vein in the arm	Capillary blood draw (fingerstick)	Injection for pain relief	Injection for the treatment of a mild medical condition (low risk of morbidity)		Blood donation	NO				Other Clinician	no medical personnel because I avoid going to doctors except for serious emergencies like a broken bone
7d406ec476b34146080ba92070			smc		No	Before a medical procedure						55-64		No					4							1	2	3	4	8	7	6	5	No	Having to see your own blood	Yes							Blood donation	NO			Nurse
2e37279af92ab7190342f955da			smc		Yes	Before a medical procedure			25-34					No					4			7				2	1	3	4	5	6	7	8	Yes	Previous traumatic experience with needles	Yes				Injection for pain relief				NO		Physician
5e9bb4042de6f91635a2592cc1			smc		Yes	During a medical procedure				35-44				Yes						5						2	1	5	4	3	7	6	8	No	Previous traumatic experience with needles	Yes		Blood draw from a vein in the arm	Capillary blood draw (fingerstick)	Injection for pain relief	Injection for the treatment of a mild medical condition (low risk of morbidity)		Blood donation	NO				Other Clinician	Phlebotomist
c582497f6e74bb1d9bb8f03bd0			smc		Yes	During a medical procedure	Under 18							No					4									3						No	Pain	No							Blood donation	NO			Nurse
b6dc638b55c216d91c889ea0ca			smc		Yes	During a medical procedure	Under 18	18-24	25-34	35-44	45-54			No								7				1	2	7	3	5	6	4	8	Yes	Fear of fainting/feeling dizzy	Yes	Vaccinations	Blood draw from a vein in the arm	Capillary blood draw (fingerstick)	Injection for pain relief				NO			Nurse
4f59c3de845d637d60bb1b855c			smc		Yes	Before a medical procedure	Under 18	18-24	25-34	35-44	45-54			Yes							6					2	1	5	4	3	6	7	8	No	General anxiety	Yes				Injection for pain relief	Injection for the treatment of a mild medical condition (low risk of morbidity)	Injection for the treatment of a severe medical condition (significant risk of morbidity/mortality)		NO				Other Clinician	None
b9ce50b46406ad1ca4734a436c			smc		No	During a medical procedure	Under 18							No			2									1	4	2	3	5	7	8	6	No	Pain	Yes					Injection for the treatment of a mild medical condition (low risk of morbidity)			Yes -- saw a therapist in person			Nurse
bdbd4e8cf135868a001e6347cb			smc		No	During a medical procedure		18-24						No	0											1	3	2	5	4	6	7	8	No	General anxiety	No	Vaccinations							NO			Nurse
625089f4a57cd939dedbe67905			smc		Yes	Before a medical procedure	Under 18	18-24	25-34	35-44	45-54	55-64		No								7				2	3	1	7	4	6	5	8	No	Previous traumatic experience with needles	Yes					Injection for the treatment of a mild medical condition (low risk of morbidity)			NO		Physician	Nurse	Other Clinician
e90c96ac4b78679427456ef5b9			smc		Yes	During a medical procedure	Under 18				45-54	55-64		No								7				3	4	2	1	5	7	6	8	No	Having to see your own blood	Yes							Blood donation	NO			Nurse
155ea3bb2d804beac5b0d12a05			smc		Yes	Before a medical procedure	Under 18							Yes											10	6	1	7	2	3	4	5		Yes	Previous traumatic experience with needles	Yes						Injection for the treatment of a severe medical condition (significant risk of morbidity/mortality)		NO		Physician	Nurse	Other Clinician	drs
882569aceab32634126f027993			smc		Yes	Before a medical procedure	Under 18	18-24	25-34	35-44	45-54	55-64		No									8			1	2	3	6	5	7	4	8	Yes	Pain	Yes	Vaccinations	Blood draw from a vein in the arm	Capillary blood draw (fingerstick)		Injection for the treatment of a mild medical condition (low risk of morbidity)	Injection for the treatment of a severe medical condition (significant risk of morbidity/mortality)	Blood donation	NO		Physician	Nurse	Other Clinician
6fa819c8db501302d059d31426			smc		Yes	During a medical procedure				35-44	45-54	55-64	65+	Yes	0					5						1	3	4	5	6	7	2	8	Yes	Previous traumatic experience with needles	Yes	Vaccinations	Blood draw from a vein in the arm					Blood donation	NO		Physician	Nurse
91ab286e3f880db65f568783ec			smc		Yes	Before a medical procedure	Under 18	18-24	25-34	35-44	45-54			No									8			4	2	1	3	5	6	7	8	No	General anxiety	Yes	Vaccinations	Blood draw from a vein in the arm					Blood donation	NO		Physician
15c049b9bfc9882f713f6cbf3a			smc		No	Before a medical procedure	Under 18							No				3								1	7	2	3	5	4	6	8	No	Pain	Yes							Blood donation	NO			Nurse		no one
8a8b955e5fd2a71ef534ad68eb			smc		Yes	Before a medical procedure							65+	Yes									8			5	1	4	2	3	7	6	8	Yes	Previous traumatic experience with needles	Yes					Injection for the treatment of a mild medical condition (low risk of morbidity)			Yes -- saw a therapist in person		Physician	Nurse	Other Clinician	Psychiatrist
a85e63fe45eeaac8e7aab5aa87			smc		Yes	During a medical procedure	Under 18	18-24						No						5						1	3	4	7	5	6	2	8	No	Pain	No	Vaccinations	Blood draw from a vein in the arm		Injection for pain relief				Other (please specify)	It’s depends on the medical staff’s procedure		Nurse
27250d333032f23027c761920f			smc		No	After a medical procedure	Under 18							No	0											3	7	2	4	6	5	1	8	No	Pain	Yes							Blood donation	NO				Other Clinician
cd89c4938806118e6aa2211cfb			smc		No	After a medical procedure	Under 18							No	0																			No	Having to see your own blood	No		Blood draw from a vein in the arm						NO		Physician
d4ca5883ad0cb785f152886e6b			smc		Yes	Before a medical procedure	Under 18	18-24	25-34					Yes									8			1	2	4	7	5	6	3	8	Yes	Previous traumatic experience with needles	Yes	Vaccinations	Blood draw from a vein in the arm	Capillary blood draw (fingerstick)				Blood donation	Other (please specify)	I looked online for ways to cope			Other Clinician	family members and friends
b12409311887e86beef322a0ef			smc		Yes	During a medical procedure					45-54			No										9		3	1	5	4	2	6	7	8	Yes	Previous traumatic experience with needles	Yes		Blood draw from a vein in the arm					Blood donation	NO		Physician	Nurse	Other Clinician
9ee5c28c45150ea8745e016fc4			smc		Yes	During a medical procedure		18-24	25-34					No								7				5	6	1	3	2	7	4	8	Yes	Fear of fainting/feeling dizzy	Yes							Blood donation	NO			Nurse
0ac80be584816af1fa5fde4ac5			smc		Yes	During a medical procedure			25-34					No				3								1	4	2	5	6	7	3	8	No	General anxiety	No		Blood draw from a vein in the arm	Capillary blood draw (fingerstick)			Injection for the treatment of a severe medical condition (significant risk of morbidity/mortality)	Blood donation	NO				Other Clinician	Family
129e365e165dbbdbed50c66148			smc		Yes	Before a medical procedure					45-54			Yes								7				1	3	4	5	2	6	7	8	Yes	Pain	Yes	Vaccinations							Yes -- saw a therapist in person		Physician
508982c8213503ccf68c2cb980			smc		Yes	During a medical procedure	Under 18	18-24						No								7				2	5	1	6	4	7	3	8	No	General anxiety	Yes							Blood donation	NO			Nurse
70da8ff05038eb62f8f4fd522c			smc		No	Before a medical procedure	Under 18							No					4							3	4	1	2	6	7	5	8	No	Pain	Yes							Blood donation	NO		Physician
21b83efbe5b1fd471fdd272d51			smc		Yes	Before a medical procedure					45-54			Yes			2									8	3	2	1	6	5	4	7	Yes	Pain	Yes	Vaccinations						Blood donation	Yes -- saw a therapist in person		Physician
1579f3211a888f6cca58ad2c0b			smc		Yes	During a medical procedure		18-24	25-34					No				3								4	1	2	3	5	7	6		No	Previous traumatic experience with needles	Yes							Blood donation	NO			Nurse
fd34cef0fa77f7e1977142f10f			smc		No	Before a medical procedure		18-24						No	0																			No	Previous traumatic experience with needles	Yes						Injection for the treatment of a severe medical condition (significant risk of morbidity/mortality)		NO			Nurse
de0601d5e6799ba537544bd5d4			smc		No	Before a medical procedure	Under 18							No	0											8	7	3	4	5	2	1		No	Pain	No					Injection for the treatment of a mild medical condition (low risk of morbidity)			NO			Nurse
1c90309172a6c9d03c0e176d38			smc		Yes	During a medical procedure	Under 18	18-24	25-34	35-44	45-54	55-64		No								7				3	1	5	6	2	8	4	7	Yes	Previous traumatic experience with needles	Yes	Vaccinations	Blood draw from a vein in the arm						NO				Other Clinician	No one
32bf9d0dc8475544054a428a45			smc		Yes	During a medical procedure	Under 18	18-24	25-34	35-44	45-54			No										9		1	2	8	3	7	4	5	6	No	General anxiety	Yes							Blood donation	NO		Physician
e9948f05136d592fb7d665ab57			smc		Yes	During a medical procedure	Under 18	18-24	25-34	35-44	45-54	55-64	65+	No											10	3	7	1	4	2	5	6	8	Yes	Fear of something going wrong during the procedure	No	Vaccinations	Blood draw from a vein in the arm	Capillary blood draw (fingerstick)	Injection for pain relief	Injection for the treatment of a mild medical condition (low risk of morbidity)	Injection for the treatment of a severe medical condition (significant risk of morbidity/mortality)	Blood donation	NO		Physician	Nurse	Other Clinician
884e758d582b763e51816a6f3a			smc		No	Before a medical procedure	Under 18							No		1										3	8	1	5	4	6	2	7	No	General anxiety	Yes		Blood draw from a vein in the arm						NO			Nurse
872ab71fc5c94ea1a975012ef3			smc		Yes	Before a medical procedure	Under 18							Yes						5						2	4	5	7	3	6	1	8	Yes	Fear of something going wrong during the procedure	Yes		Blood draw from a vein in the arm						NO			Nurse
622238d340b39bfb396f4190c4			smc		Yes	Before a medical procedure		18-24						No											10	6	1	2	4	5	7	3		No	Previous traumatic experience with needles	No	Vaccinations	Blood draw from a vein in the arm						NO			Nurse
a42dcafa5e0f74bb76b47796f6			smc		No	Before a medical procedure					45-54			No	0	1										2	5	1	4	7	8	3	6	No	General anxiety	No			Capillary blood draw (fingerstick)	Injection for pain relief				NO				Other Clinician
e4fcd77b60f495737e434f2df7			smc		Yes	During a medical procedure	Under 18	18-24	25-34					No							6						2			1	4	3		No	Fear of something going wrong during the procedure	Yes							Blood donation	NO		Physician	Nurse
f101e2074b4d1239632fba2ee2			smc		Yes	During a medical procedure					45-54			Yes						5						1	4	6	2	3	7	5	8	No	Fear of fainting/feeling dizzy	Yes							Blood donation	NO			Nurse
0a3c1671049967793d78f0bfec			smc		No	After a medical procedure	Under 18	18-24			45-54			Yes		1										1	8	2	7	3	6	5	4	Yes	Fear of something going wrong during the procedure	Yes		Blood draw from a vein in the arm	Capillary blood draw (fingerstick)	Injection for pain relief				NO			Nurse
3db6bf20057302e9b03b28d249			smc		Yes	During a medical procedure	Under 18	18-24	25-34	35-44				No					4							3	6	1	4	5	7	2	8	No	General anxiety	Yes		Blood draw from a vein in the arm		Injection for pain relief	Injection for the treatment of a mild medical condition (low risk of morbidity)	Injection for the treatment of a severe medical condition (significant risk of morbidity/mortality)		NO			Nurse	Other Clinician
d9efc9da3a3021812af5cd8041			smc		Yes	During a medical procedure		18-24						Yes											10	8	1	7	2	6	3	5	4	Yes	Previous traumatic experience with needles	Yes			Capillary blood draw (fingerstick)			Injection for the treatment of a severe medical condition (significant risk of morbidity/mortality)		Yes -- saw a therapist in person		Physician
aaaf56174374d5e475ab263108			smc		Yes	Before a medical procedure	Under 18	18-24	25-34	35-44				No											10	3	7	1	2	5	6	4	8	No	General anxiety	Yes							Blood donation	NO				Other Clinician	n/a
ea0ba5b51b0d8314f5f640ecf0			smc		No	During a medical procedure	Under 18							No						5						3	1	4		5	6	2		No	Previous traumatic experience with needles	No					Injection for the treatment of a mild medical condition (low risk of morbidity)			NO		Physician
e89bf46ca77d9a14f8e854830a			smc		No	During a medical procedure		18-24						No				3								4	3	1	2	7	6	8	5	No	Previous traumatic experience with needles	No		Blood draw from a vein in the arm						Yes -- saw a therapist remotely (e.g., video call, phone call, or text)		Physician
4ae6ca5993d984e94a72436203			smc		Yes	Before a medical procedure	Under 18	18-24	25-34					No											10								8	No	Pain	No							Blood donation	NO		Physician	Nurse	Other Clinician
75dbbc297a180ceda5944f738a			smc		Yes	Before a medical procedure			25-34					Yes										9		6	1	5	7	3	2	8	4	Yes	Fear of fainting/feeling dizzy	Yes	Vaccinations			Injection for pain relief	Injection for the treatment of a mild medical condition (low risk of morbidity)	Injection for the treatment of a severe medical condition (significant risk of morbidity/mortality)		Yes -- saw a therapist in person		Physician
4a6a73498cd12d81379decd221			smc		Yes	Before a medical procedure	Under 18	18-24	25-34					No									8			2	3	1	4	5	6	7	8	Yes	General anxiety	Yes							Blood donation	NO		Physician
fe1aa70efd131e778856d5ad77			smc		No	Before a medical procedure		18-24						No						5						1	8	2	3	7	4	5	6	No	General anxiety	Yes							Blood donation	NO			Nurse
f7055c24f8014e0da48381f7d4			smc		No	After a medical procedure							65+	No	0																			No	Fear of something going wrong during the procedure	No							Blood donation	NO				Other Clinician	no one
c9799d35555dc33a1380eefc84			smc		No	After a medical procedure	Under 18							No	0											1	4	2	3	5	6	7	8	No	Fear of something going wrong during the procedure	No	Vaccinations							NO				Other Clinician	Doesn’t apply
54e44eb2ee02073f4d0e45bfef			smc		No	After a medical procedure	Under 18							Yes	0											3	5	1	4	6	7	2	8	No	Fear of fainting/feeling dizzy	Yes						Injection for the treatment of a severe medical condition (significant risk of morbidity/mortality)		NO		Physician
1001d32010ba65e0c40182f2a1			smc		Yes	Before a medical procedure	Under 18							No				3								2	1	3	5	7	6	4		No	General anxiety	Yes		Blood draw from a vein in the arm	Capillary blood draw (fingerstick)			Injection for the treatment of a severe medical condition (significant risk of morbidity/mortality)	Blood donation	NO			Nurse
27b559cae72e1f57b0b6e0f1d8			smc		No	During a medical procedure	Under 18							No					4							1	3	4	2	6	5	7	8	No	General anxiety	Yes		Blood draw from a vein in the arm				Injection for the treatment of a severe medical condition (significant risk of morbidity/mortality)		NO			Nurse
e729d4a70cca12f60f0151feff			smc		Yes	During a medical procedure	Under 18	18-24	25-34					No		1										6	7	3	1	2	5	4	8	Yes	Fear of fainting/feeling dizzy	No		Blood draw from a vein in the arm	Capillary blood draw (fingerstick)				Blood donation	NO		Physician
a61b21dae042e85d1a4352304a			smc		Yes	During a medical procedure		18-24	25-34	35-44				No						5						2	3	4	1	5	6	7	8	No	General anxiety	Yes			Capillary blood draw (fingerstick)	Injection for pain relief		Injection for the treatment of a severe medical condition (significant risk of morbidity/mortality)		Yes -- saw a therapist in person		Physician
91b489c2bfe0946decf308d712			smc		Yes	Before a medical procedure	Under 18	18-24						No		1		3								4	1	6	7	8	5	3	2	No	Pain	Yes							Blood donation	NO				Other Clinician	Dentist
13369548b019ee90618a378ba2			smc		Yes	During a medical procedure	Under 18				45-54			No									8			6	8	2	1	7	3	4	5	No	Having to see your own blood	Yes							Blood donation	NO			Nurse
7c88a77170e5626005f0f30006			smc		Yes	Before a medical procedure	Under 18	18-24	25-34					Yes							6					1	4	2	3	5	6	7	8	Yes	General anxiety	Yes		Blood draw from a vein in the arm					Blood donation	Yes -- saw a therapist remotely (e.g., video call, phone call, or text)			Nurse
cd2321e6eae302e36c458ebe93			smc		Yes	During a medical procedure	Under 18	18-24	25-34					No					4							4	1	3	2	6	7	5	8	Yes	Previous traumatic experience with needles	Yes		Blood draw from a vein in the arm	Capillary blood draw (fingerstick)				Blood donation	NO				Other Clinician	no
8de3e4769a90549e62a322e2c8			smc		No	During a medical procedure	Under 18							No			2									4	5	1	3	2	7	6	8	No	General anxiety	Yes			Capillary blood draw (fingerstick)					NO			Nurse
796c51197b63a42a9c981514ec			smc		Yes	During a medical procedure	Under 18	18-24	25-34					No							6	7				3	8	7	2	1	5	4	6	Yes	Fear of something going wrong during the procedure	Yes		Blood draw from a vein in the arm	Capillary blood draw (fingerstick)	Injection for pain relief	Injection for the treatment of a mild medical condition (low risk of morbidity)	Injection for the treatment of a severe medical condition (significant risk of morbidity/mortality)	Blood donation	NO				Other Clinician	none
c2dc2b984426e77b20928f12c1			smc		No	Before a medical procedure				35-44				No			2									3	4	2	7	5	6	1		No	General anxiety	No	Vaccinations							NO		Physician
5d2bcc0af0380d17585cd9a7b2			smc		No	After a medical procedure							65+	No		1										1						2		No	Pain	Yes	Vaccinations	Blood draw from a vein in the arm	Capillary blood draw (fingerstick)	Injection for pain relief	Injection for the treatment of a mild medical condition (low risk of morbidity)	Injection for the treatment of a severe medical condition (significant risk of morbidity/mortality)	Blood donation	NO		Physician	Nurse	Other Clinician	None
5b10fe3267f961189cecdde6ad			smc		No	Before a medical procedure		18-24						No			2									8	5	6	4	3	1	2	7	No	General anxiety	No				Injection for pain relief				NO		Physician
d244a609394898d5d6291d7cb7			smc		No	After a medical procedure							65+	No	0											2	5	3	1	4	6	7	8	No	Having to see your own blood	No					Injection for the treatment of a mild medical condition (low risk of morbidity)			NO				Other Clinician	No fear
1d09119c5c84d8ff8111f388fa			smc		Yes	During a medical procedure	Under 18	18-24						Yes									8			4	6	2	5	1	7	3		Yes	Fear of fainting/feeling dizzy	Yes		Blood draw from a vein in the arm		Injection for pain relief	Injection for the treatment of a mild medical condition (low risk of morbidity)		Blood donation	NO			Nurse
9fff142e948c18183e0dd5f4a1			smc		No	After a medical procedure					45-54			No		1					6					1	2	3	4	5	6	7	8	No	Previous traumatic experience with needles	No				Injection for pain relief				Yes -- saw a therapist remotely (e.g., video call, phone call, or text)		Physician		Other Clinician
7ab288d116642709e6c80fe323			smc		Yes	Before a medical procedure	Under 18							Yes						5						2	4	1	6	5	7	3	8	No	Pain	Yes			Capillary blood draw (fingerstick)	Injection for pain relief	Injection for the treatment of a mild medical condition (low risk of morbidity)	Injection for the treatment of a severe medical condition (significant risk of morbidity/mortality)		NO				Other Clinician
b64d77a8f03d19f36f9a97db08			smc		Yes	During a medical procedure	Under 18	18-24						No						5						6	7	1	2	4	5	3	8	Yes	General anxiety	Yes		Blood draw from a vein in the arm		Injection for pain relief	Injection for the treatment of a mild medical condition (low risk of morbidity)		Blood donation	NO		Physician
3d545f08faa0f26b6da990b882			smc		No	During a medical procedure			25-34					No				3								1	5	2	3	6	8	4	7	No	Pain	No	Vaccinations	Blood draw from a vein in the arm	Capillary blood draw (fingerstick)	Injection for pain relief	Injection for the treatment of a mild medical condition (low risk of morbidity)	Injection for the treatment of a severe medical condition (significant risk of morbidity/mortality)	Blood donation	NO		Physician
ce50d7ed8e563859bd70525883			smc		No	Before a medical procedure	Under 18							No			2									1	4	2	6	5	3	7	8	No	General anxiety	Yes							Blood donation	NO			Nurse		n/a
dca7d6f2e762cb85fe120ba04a			smc		No	After a medical procedure							65+	No	0											1	2	3	4	5	6	7	8	No	Fear of something going wrong during the procedure	No							Blood donation	NO				Other Clinician
7ed1b0640064096b4c36cd667c			smc		Yes	Before a medical procedure				35-44				Yes		1										1	2	3	4	5	6	7	8	Yes	Pain	Yes	Vaccinations							Yes -- saw a therapist in person		Physician
2692c388428734693081d134fc			smc		No	During a medical procedure	Under 18							No			2									1	5	3	7	6	4	2	8	No	Pain	Yes						Injection for the treatment of a severe medical condition (significant risk of morbidity/mortality)		NO		Physician
0b22c6cc3a67899dc011ed1e6c			smc		Yes	Before a medical procedure				35-44				No						5						1	2	3	4	5	6	7	8	Yes	Having to see your own blood	Yes			Capillary blood draw (fingerstick)					Yes -- saw a therapist remotely (e.g., video call, phone call, or text)			Nurse
a15d0a9ff5605af7b520f72b12			smc		No	During a medical procedure		18-24	25-34	35-44	45-54	55-64		No							6					1						2		No	Pain	Yes	Vaccinations				Injection for the treatment of a mild medical condition (low risk of morbidity)			NO			Nurse
7a385d0ef1360b2e7e77c28591			smc		Yes	Before a medical procedure		18-24						No						5						5	3	1	2	8	7	4	6	Yes	Having to see your own blood	Yes		Blood draw from a vein in the arm			Injection for the treatment of a mild medical condition (low risk of morbidity)			Yes -- saw a therapist in person		Physician
1d3b041bec78c134dfe705ce1a			smc		Yes	Before a medical procedure	Under 18							Yes							6					2	8	1	4	6	5	3	7	Yes	General anxiety	Yes	Vaccinations	Blood draw from a vein in the arm			Injection for the treatment of a mild medical condition (low risk of morbidity)	Injection for the treatment of a severe medical condition (significant risk of morbidity/mortality)		NO			Nurse
990cd62770ab2fda5519a0dd7b			smc		No	After a medical procedure			25-34					No	0											7	4	5	6	2	3	1	8	No	General anxiety	Yes				Injection for pain relief				NO		Physician	Nurse		none
a180bf5b3c3776c760833f838d			smc		Yes	During a medical procedure	Under 18	18-24	25-34	35-44				No							6					2	3	1	4	5	6	7	8	Yes	General anxiety	Yes	Vaccinations	Blood draw from a vein in the arm						NO		Physician	Nurse
06d4fcccf2ecb5cffb1ef09979			smc		No	Before a medical procedure	Under 18							No	0											3	2	1	6	7	5	4		No	Pain	Yes							Blood donation	NO				Other Clinician	no
6d0ec567b97769c786b9221078			smc		Yes	During a medical procedure			25-34					Yes		1										1	2	3	5	4	6	7	8	Yes	Having to see your own blood	Yes		Blood draw from a vein in the arm		Injection for pain relief				Yes -- saw a therapist remotely (e.g., video call, phone call, or text)		Physician
8dcad1c2830c3d204af0f311b2			smc		No	Before a medical procedure		18-24						No	0											2	1	3	4	5	6	7	8	No	General anxiety	No		Blood draw from a vein in the arm						NO			Nurse
cb03683f295155ffc21b53334e			smc		No	Before a medical procedure	Under 18							No		1										2	7	1	3	4	6	5	8	No	General anxiety	No		Blood draw from a vein in the arm		Injection for pain relief	Injection for the treatment of a mild medical condition (low risk of morbidity)			NO		Physician
9a3e7877a05d24065445abf002			smc		Yes	Before a medical procedure	Under 18							No								7				1	4	2	3	5	6	7	8	Yes	General anxiety	Yes					Injection for the treatment of a mild medical condition (low risk of morbidity)		Blood donation	NO			Nurse
756c37f9a643a3bfb4ca8940f7			smc		Yes	Before a medical procedure	Under 18	18-24	25-34					Yes									8			2	4	3	1	5	6	7	8	No	General anxiety	Yes							Blood donation	NO		Physician	Nurse
2910dfa52229185a6b34bf8abc			smc		No	Before a medical procedure		18-24						No		1										3	7	4	8	2	6	1	5	No	Fear of fainting/feeling dizzy	Yes							Blood donation	NO				Other Clinician	n/a
63da8f7eb97c4ee15a0f83d1ff			smc		Yes	During a medical procedure			25-34					Yes											10	1	2	4	3	5	6	8	7	Yes	Previous traumatic experience with needles	Yes	Vaccinations			Injection for pain relief	Injection for the treatment of a mild medical condition (low risk of morbidity)			NO		Physician
1c7a61f626978055547f8800f1			smc		Yes	During a medical procedure				35-44				Yes						5						4	6	1	2	7	8	5	3	Yes	Previous traumatic experience with needles	No	Vaccinations	Blood draw from a vein in the arm						Yes -- saw a therapist in person			Nurse
48985ce4f9d7f7bae69e662c4b			smc		No	Before a medical procedure		18-24						No						5						1		6	2	3	5	4		No	Pain	Yes			Capillary blood draw (fingerstick)				Blood donation	NO				Other Clinician	None
c3baf1efab6ed3c1635f68b686			smc		No	During a medical procedure	Under 18							Yes			2									1	4	2	7	5	6	3	8	No	General anxiety	No							Blood donation	NO			Nurse
36d9a6e0835d4403a065c688d8			smc		No	Before a medical procedure	Under 18							No	0											3	6	1	7	5	4	2	8	No	General anxiety	No					Injection for the treatment of a mild medical condition (low risk of morbidity)		Blood donation	NO			Nurse
15ee2108394e8ba0f912e7a71c			smc		Yes	Before a medical procedure	Under 18	18-24	25-34	35-44				Yes								7				4	6	3	1	2	5	7	8	Yes	General anxiety	Yes		Blood draw from a vein in the arm						NO		Physician	Nurse	Other Clinician
dd0ba17b3ef4525d808471217f			smc		Yes	During a medical procedure	Under 18							No					4							2	1	3	4	5	6	7	8	No	Having to see your own blood	No				Injection for pain relief				NO		Physician
2e08ca18e3088b44bb1c8e8d34			smc		No	During a medical procedure	Under 18							No	0											1	2	3	4	5	6	7		No	Pain	No							Blood donation	NO		Physician
085d8ffa704014631cc78353e2			smc		No	After a medical procedure							65+	No	0											1	2	3	4	5	6	7	8	No	General anxiety	No						Injection for the treatment of a severe medical condition (significant risk of morbidity/mortality)		NO			Nurse
59be806bf41dbe039e32d3d55d			smc		Yes	During a medical procedure			25-34					Yes				3								1	2	4	5	6	3	7	8	Yes	Previous traumatic experience with needles	Yes		Blood draw from a vein in the arm						NO		Physician
cb6ba31f3bace56ba78b7c8f22			smc		No	After a medical procedure	Under 18							No			2										1	6	3		5	7	8	Yes	Previous traumatic experience with needles	No		Blood draw from a vein in the arm						Yes -- saw a therapist remotely (e.g., video call, phone call, or text)		Physician
2d37c7c3797ee15e5673173cd7			smc		Yes	Before a medical procedure			25-34					No						5						4	2	1	3	5	7	6	8	No	General anxiety	Yes				Injection for pain relief				NO			Nurse
a4b93750cf7acbcd79a6c45bfb			smc		Yes	Before a medical procedure	Under 18							No								7				4	5	3	2	1	7	6	8	No	General anxiety	Yes		Blood draw from a vein in the arm						NO				Other Clinician
e5dbfd4d1790af320366431ca3			smc		Yes	Before a medical procedure		18-24						No					4							1	6	4	2	3	5	8	7	No	Having to see your own blood	No	Vaccinations		Capillary blood draw (fingerstick)					NO				Other Clinician
c1d2973c3bffe640b13fdf2d0d			smc		No	During a medical procedure			25-34					No					4							8	7	6	5	4	3	2	1	No	General anxiety	No				Injection for pain relief			Blood donation	NO			Nurse
7cad2f3a70e640b97b946cd2fe			smc		Yes	Before a medical procedure	Under 18							No				3								1	2	3	4	5	6	7	8	No	Pain	No	Vaccinations							NO		Physician
6e5b0bc327687e55ec398380d7			smc		Yes	During a medical procedure	Under 18	18-24	25-34					No					4							5	3	4	2	1	6	7	8	Yes	Fear of fainting/feeling dizzy	Yes		Blood draw from a vein in the arm					Blood donation	NO				Other Clinician	none
41c517067475b4339cc11d2405			smc		Yes	During a medical procedure	Under 18	18-24	25-34					No							6					2	3	1	7	5	6	4	8	No	General anxiety	Yes	Vaccinations							NO				Other Clinician	none
56aaf5d7fd4ac2234a18a7591d			smc		No	Before a medical procedure	Under 18							No				3								5	4	1	2	3	6	7	8	No	General anxiety	Yes						Injection for the treatment of a severe medical condition (significant risk of morbidity/mortality)		NO		Physician
f0208ee55818a938d5a910de6a			smc		Yes	Before a medical procedure	Under 18	18-24	25-34	35-44	45-54			Yes								7				3	7	4	6	5	1	2		Yes	General anxiety	Yes			Capillary blood draw (fingerstick)					Yes -- saw a therapist in person		Physician
e02cdbc0bb7b9b5260bd8437e1			smc		Yes	Before a medical procedure	Under 18	18-24						Yes						5						1	5	3	7	4	6	2		No	Fear of something going wrong during the procedure	Yes	Vaccinations	Blood draw from a vein in the arm	Capillary blood draw (fingerstick)	Injection for pain relief	Injection for the treatment of a mild medical condition (low risk of morbidity)	Injection for the treatment of a severe medical condition (significant risk of morbidity/mortality)	Blood donation	NO		Physician	Nurse	Other Clinician
a98fa18e012710fed0ac9c0a53			smc		Yes	During a medical procedure	Under 18							No			2									1	2	7	3	5	6	8	4	Yes	Disgust regarding the procedure	No		Blood draw from a vein in the arm						Yes -- saw a therapist remotely (e.g., video call, phone call, or text)		Physician
905875f31473c36245b45158bd			smc		Yes	Before a medical procedure			25-34					Yes							6					1	2	3	4	5	6	7	8	Yes	General anxiety	Yes	Vaccinations			Injection for pain relief			Blood donation	Yes -- saw a therapist in person		Physician
cbd8bc07f5874d9c93b7340afd			smc		Yes	Before a medical procedure	Under 18	18-24	25-34	35-44	45-54	55-64		No										9		1	5	7	2	3	6	4	8	Yes	Fear of something going wrong during the procedure	Yes	Vaccinations	Blood draw from a vein in the arm	Capillary blood draw (fingerstick)	Injection for pain relief	Injection for the treatment of a mild medical condition (low risk of morbidity)	Injection for the treatment of a severe medical condition (significant risk of morbidity/mortality)	Blood donation	NO		Physician	Nurse
94870e9d2436012b8d65e52a3a			smc		No	After a medical procedure		18-24						No	0												3	2					1	No	Having to see your own blood	No			Capillary blood draw (fingerstick)					Yes -- saw a therapist remotely (e.g., video call, phone call, or text)			Nurse
157e66987a1da994dccb7ea144			smc		No	During a medical procedure	Under 18							No	0											1								No	Pain	Yes			Capillary blood draw (fingerstick)					NO			Nurse		None
71945e1d152e30b3981c4eb2f5			smc		No	During a medical procedure					45-54			No				3										1				2		No	General anxiety	Yes			Capillary blood draw (fingerstick)					NO				Other Clinician
20fef92afa3b978c1e5396c429			smc		No	After a medical procedure							65+	No	0											4	8	6	5	3	7	2	1	No	Fear of fainting/feeling dizzy	Yes				Injection for pain relief				NO				Other Clinician	No
7cd8332aeab888d87216422f3f			smc		No	Before a medical procedure	Under 18							No	0																		1	No	Fear of something going wrong during the procedure	Yes						Injection for the treatment of a severe medical condition (significant risk of morbidity/mortality)		NO			Nurse
8cab9717ca554a7b0fda2097a8			smc		No	Before a medical procedure	Under 18							No	0											1	2	3	7	4	6	5	8	No	Pain	Yes							Blood donation	NO			Nurse
f1741467999125c9a5e077cd41			smc		Yes	During a medical procedure					45-54			Yes								7				1	5	2	7	3	8	4	6	Yes	General anxiety	Yes	Vaccinations	Blood draw from a vein in the arm		Injection for pain relief				Yes -- saw a therapist in person		Physician
b8e83b0f988e33150d6595ea5f			smc		No	During a medical procedure			25-34	35-44				No	0											1		2	4	5	6	3		No	Pain	Yes		Blood draw from a vein in the arm						NO				Other Clinician	No
effae80eeeb791f2519d71e05c			smc		Yes	During a medical procedure	Under 18	18-24						Yes										9		6	4	3	2	1	5	7	8	Yes	Fear of fainting/feeling dizzy	Yes	Vaccinations	Blood draw from a vein in the arm	Capillary blood draw (fingerstick)	Injection for pain relief	Injection for the treatment of a mild medical condition (low risk of morbidity)		Blood donation	Yes -- saw a therapist in person		Physician	Nurse	Other Clinician
e474fef62bc769766e1b65b589			smc		Yes	During a medical procedure	Under 18	18-24						No								7				4	8	2	1	6	3	5	7	Yes	Pain	Yes	Vaccinations			Injection for pain relief	Injection for the treatment of a mild medical condition (low risk of morbidity)		Blood donation	NO		Physician	Nurse	Other Clinician
ce8307d5ea419c2cfe84e9dbfa			smc		Yes	Before a medical procedure		18-24						No								7				1	2	4	3	5	6	7	8	No	Fear of fainting/feeling dizzy	Yes			Capillary blood draw (fingerstick)					Yes -- saw a therapist in person		Physician
aa84ee90adbec35fcc639c0e8c			smc		No	Before a medical procedure						55-64		No				3								2	1	3	6	5	4	7	8	No	General anxiety	Yes	Vaccinations	Blood draw from a vein in the arm						NO				Other Clinician
60a064bdcd16f5d7a31ff3f727			smc		Yes	After a medical procedure		18-24						No											10	8	1	7	2	6	3	5	4	No	Having to see your own blood	Yes				Injection for pain relief				NO				Other Clinician
bd759c6fa5edb24b763eae7d33			smc		No	During a medical procedure	Under 18							No			2									1	6	2	8	3	7	4	5	No	Fear of something going wrong during the procedure	No						Injection for the treatment of a severe medical condition (significant risk of morbidity/mortality)		NO				Other Clinician	N/a
ec287c92dfb379cdce13acf3e3			smc		Yes	During a medical procedure	Under 18	18-24	25-34	35-44	45-54	55-64	65+	No								7				2	1	3	8	5	6	7	4	No	Fear of something going wrong during the procedure	Yes							Blood donation	NO		Physician	Nurse	Other Clinician	any with a needle... duh...
ec89c82a79d94548d4a5282b04			smc		Yes	Before a medical procedure		18-24	25-34					Yes							6					7	2	3	4	6	5	1	8	Yes	Previous traumatic experience with needles	Yes		Blood draw from a vein in the arm		Injection for pain relief				NO			Nurse
049a6484c287fdaa69347a0bb5			smc		Yes	After a medical procedure				35-44				No			2									3	6	2	8	5	1	7	4	Yes	Previous traumatic experience with needles	No	Vaccinations							Yes -- saw a therapist in person			Nurse
0011355ff58dc4dca8fc8bb641			smc		Yes	Before a medical procedure	Under 18	18-24						No						5						1	2	5	4	6	8	3		Yes	Fear of fainting/feeling dizzy	Yes		Blood draw from a vein in the arm	Capillary blood draw (fingerstick)	Injection for pain relief		Injection for the treatment of a severe medical condition (significant risk of morbidity/mortality)		NO		Physician		Other Clinician
a84052a0d1d830c6d864eb8601			smc		Yes	Before a medical procedure	Under 18	18-24						No					4							1	2	4	3	5	7	6	8	Yes	Having to see your own blood	No		Blood draw from a vein in the arm					Blood donation	NO			Nurse
29b68a6af4b63542f0804ce06c			smc		Yes	Before a medical procedure	Under 18							Yes								7				1	4	2	8	5	7	3		No	General anxiety	Yes							Blood donation	NO		Physician	Nurse
45ed998769ba98fe1ddddf8e06			smc		Yes	During a medical procedure	Under 18	18-24						No								7						8		7		6		Yes	General anxiety	Yes					Injection for the treatment of a mild medical condition (low risk of morbidity)			NO				Other Clinician	N/a
ee2e8ee5bb7ed7921ad752ad41			smc		No	Before a medical procedure					45-54			No				3								2	6	1	7	3	5	4		No	General anxiety	No							Blood donation	NO				Other Clinician
31b176017781e130be42736261			smc		No	Before a medical procedure	Under 18							Yes			2									3		2		1				No	Fear of fainting/feeling dizzy	Yes		Blood draw from a vein in the arm					Blood donation	NO			Nurse
8f6f3994e9a608780e96b2f12b			smc		Yes	Before a medical procedure	Under 18							Yes								7				4	5	1	6	2	3	7	8	No	General anxiety	Yes		Blood draw from a vein in the arm			Injection for the treatment of a mild medical condition (low risk of morbidity)		Blood donation	NO		Physician	Nurse
a96fc558a4c233ff8186ea6bba			smc		Yes	Before a medical procedure			25-34					No								7				1	3	2	5	6	7	4	8	Yes	Pain	Yes	Vaccinations	Blood draw from a vein in the arm			Injection for the treatment of a mild medical condition (low risk of morbidity)	Injection for the treatment of a severe medical condition (significant risk of morbidity/mortality)		NO			Nurse
ad0263e50bde789e68ff94c9d9			smc		No	During a medical procedure	Under 18							No	0											1	5	2	3	4	6	7	8	No	General anxiety	No							Blood donation	NO			Nurse
d8c3ce614fbd40160266b16024			smc		Yes	During a medical procedure		18-24						No			2									2	1	3	4	5	6	7	8	No	Previous traumatic experience with needles	No				Injection for pain relief				NO			Nurse
2aff74800538b50c9d83a38866			smc		No	During a medical procedure			25-34					No					4							3	6	2	8	7	4	5	1	No	Fear of something going wrong during the procedure	Yes			Capillary blood draw (fingerstick)					NO				Other Clinician	none
28f283e570488ff197159b869a			smc		No	During a medical procedure				35-44				No		1	2									1	2	4	5	6	7	3	8	Yes	General anxiety	Yes		Blood draw from a vein in the arm						NO			Nurse
80f52b49543ad87faaff990845			smc		No	Before a medical procedure	Under 18							No	0											1	3	5	6	2	7	4	8	No	General anxiety	No					Injection for the treatment of a mild medical condition (low risk of morbidity)			NO		Physician
cff17c9a37b373f2a2124721b6			smc		No	During a medical procedure		18-24						No				3								1	2	3	4	5	6	7	8	No	Having to see your own blood	No				Injection for pain relief				Yes -- saw a therapist remotely (e.g., video call, phone call, or text)				Other Clinician
76ccfc7c83ae56ab48edda83a0			smc		No	Before a medical procedure	Under 18		25-34					No	0			3								1	3	4	7	6	8	2	5	No	Pain	Yes		Blood draw from a vein in the arm						NO			Nurse
6c72956864a619bdfeb76c0db9			smc		No	After a medical procedure	Under 18							No	0																1			No	Disgust regarding the procedure	Yes							Blood donation	NO				Other Clinician	No
18da0f4df829e2806deb456802			smc		Yes	During a medical procedure	Under 18	18-24	25-34	35-44	45-54			No									8			4	1	3	2	8	5	6		No	Pain	Yes							Blood donation	NO		Physician
12377d65b164425811a7f5ac48			smc		No	Before a medical procedure							65+	No		1										1								No	Pain	Yes			Capillary blood draw (fingerstick)					NO			Nurse
c6a59e66c00c2d734863d153a1			smc		No	Before a medical procedure	Under 18							No		1										1								No	Pain	Yes			Capillary blood draw (fingerstick)					NO		Physician			None
7af9fe39198807a0e73cd40c17			smc		No	Before a medical procedure						55-64		Yes	0											1	2	3	7	5	6	4	8	No	Fear of something going wrong during the procedure	Yes				Injection for pain relief				NO			Nurse		I do not fear needles but have no lymphnode in my left arm therefor cannot have injection, IV, or BP on my left arm.
bef4dceb6cc6ac91c283d2c758			smc		No	Before a medical procedure					45-54			No				3								4	2	5	6	7	3	1	8	No	Fear of something going wrong during the procedure	No		Blood draw from a vein in the arm						NO			Nurse
bfe32344fc6f984700ae37a8ac			smc		No	Before a medical procedure	Under 18							No		1										3		2				1	5	No	General anxiety	Yes					Injection for the treatment of a mild medical condition (low risk of morbidity)			NO				Other Clinician	no one
337d2ab3e6fa1647763da6e265			smc		No	Before a medical procedure							65+	No	0											1	2	3	4	5	6	7	8	No	Pain	No							Blood donation	NO				Other Clinician	not afraid
eec1a9025733b638221975a609			smc		No	Before a medical procedure	Under 18							No	0											1	2	3	4	6	5	7	8	No	Disgust regarding the procedure	Yes				Injection for pain relief				NO			Nurse		Don’t have fear of needles
888d71aabbaa65ca3e8fa52b22			smc		Yes	Before a medical procedure	Under 18	18-24	25-34	35-44	45-54	55-64		No									8			1	3	4	7	2	6	5		No	Pain	No			Capillary blood draw (fingerstick)	Injection for pain relief	Injection for the treatment of a mild medical condition (low risk of morbidity)		Blood donation	NO				Other Clinician
e372b999ceaaad70072efb9635			smc		Yes	Before a medical procedure	Under 18	18-24	25-34	35-44	45-54			Yes										9		3	4	2	6	5	7	1		Yes	Fear of something going wrong during the procedure	Yes		Blood draw from a vein in the arm	Capillary blood draw (fingerstick)	Injection for pain relief	Injection for the treatment of a mild medical condition (low risk of morbidity)	Injection for the treatment of a severe medical condition (significant risk of morbidity/mortality)	Blood donation	Yes -- saw a therapist remotely (e.g., video call, phone call, or text)		Physician	Nurse
dfc9cca26dd05900404fb822f6			smc		Yes	Before a medical procedure	Under 18							No				3								2	1	3	4	5	6	7	8	No	General anxiety	Yes	Vaccinations							Yes -- saw a therapist remotely (e.g., video call, phone call, or text)			Nurse
b3b75aa6c90e1296052d6e7b15			smc		No	After a medical procedure					45-54			No	0											3	2	1	4	5	6	7	8	No	Pain	Yes							Blood donation	NO				Other Clinician	No
68342a91bc777b9791c912e4b8			smc		Yes	Before a medical procedure					45-54			No						5						2	3	1	4	5	6	7	8	No	General anxiety	Yes			Capillary blood draw (fingerstick)					NO				Other Clinician	no
4fd4b5f0be5097e9e33104e0e8			smc		Yes	During a medical procedure	Under 18	18-24						No								7				2	8	1	4	5	7	6	3	No	General anxiety	Yes	Vaccinations	Blood draw from a vein in the arm						Other (please specify)	I’m really don’t mind needles as long as they’re not over like, two inches.			Other Clinician	NA
314bfb682fb342d4c56ddb83f3			smc		Yes	Before a medical procedure	Under 18							No										9		1	3	2	4	5	6	7	8	Yes	Pain	No	Vaccinations							NO		Physician
423489022b6b4aebe7a210a91f			smc		Yes	During a medical procedure	Under 18	18-24	25-34					Yes								7				3	4	1	2	5	6	7	8	Yes	General anxiety	Yes		Blood draw from a vein in the arm	Capillary blood draw (fingerstick)	Injection for pain relief			Blood donation	NO		Physician	Nurse
7fe8ba72d0ee6e140819462244			smc		Yes	Before a medical procedure	Under 18	18-24						Yes			2									3	4	6	2	7	5	1	8	Yes	General anxiety	No			Capillary blood draw (fingerstick)					NO		Physician	Nurse
0b35be19433e9a4b1d31d5e5e9			smc		No	During a medical procedure		18-24						No	0											1	6	2	5	3	7	4	8	No	Fear of fainting/feeling dizzy	Yes							Blood donation	NO				Other Clinician	No
c7234f6ab3b0a80d9e4bb9693a			smc		Yes	During a medical procedure		18-24						Yes		1										8	5	7	6	4	3	2	1	Yes	Pain	Yes	Vaccinations	Blood draw from a vein in the arm					Blood donation	Yes -- saw a therapist in person		Physician	Nurse
8949f1669959933d74e8168283			smc		Yes	After a medical procedure	Under 18		25-34					No							6					1	2	3	7	4	6	8	5	No	Fear of something going wrong during the procedure	No			Capillary blood draw (fingerstick)					NO			Nurse
ed34029672a2bbad492962759c			smc		Yes	During a medical procedure				35-44				No			2									6	1	2	3	5	4	7		Yes	Having to see your own blood	No			Capillary blood draw (fingerstick)					Yes -- saw a therapist remotely (e.g., video call, phone call, or text)			Nurse
d0f2b99c8e21e04655ef7adb73			smc		Yes	During a medical procedure	Under 18	18-24	25-34	35-44	45-54	55-64	65+	No									8			3	2	4	5	6	7	1	8	Yes	General anxiety	Yes							Blood donation	NO		Physician
93e6813cffe5c984c5a38f825d			smc		No	After a medical procedure							65+	Yes	0											2	3	4	5	6	7	8	1	No	Fear of something going wrong during the procedure	Yes				Injection for pain relief				NO				Other Clinician	I am not afraid of needles.
675630a4abc77a99b2f811bb6c			smc		Yes	Before a medical procedure				35-44				Yes								7				6	3	1	5	4	2	7	8	Yes	Pain	Yes	Vaccinations			Injection for pain relief	Injection for the treatment of a mild medical condition (low risk of morbidity)			Yes -- saw a therapist in person		Physician	Nurse
ae77932f22bb9793b39a3bd787			smc		Yes	During a medical procedure	Under 18							No					4									7			1	8		Yes	Fear of fainting/feeling dizzy	Yes	Vaccinations	Blood draw from a vein in the arm		Injection for pain relief	Injection for the treatment of a mild medical condition (low risk of morbidity)	Injection for the treatment of a severe medical condition (significant risk of morbidity/mortality)	Blood donation	NO				Other Clinician	Nobody
6aaa34cb44225284558b5b7d0b			smc		No	Before a medical procedure							65+	Yes		1										1	6	5	2	4	7	3	8	No	Pain	No							Blood donation	NO				Other Clinician	none
3d72cd88c000e2940df32b5919			smc		Yes	Before a medical procedure					45-54			No								7					8	7						Yes	Previous traumatic experience with needles	Yes	Vaccinations	Blood draw from a vein in the arm	Capillary blood draw (fingerstick)			Injection for the treatment of a severe medical condition (significant risk of morbidity/mortality)	Blood donation	Yes -- saw a therapist in person			Nurse
894b25c6e048de18b9c82afbfd			smc		No	During a medical procedure	Under 18							No	0																			No	Fear of something going wrong during the procedure	Yes			Capillary blood draw (fingerstick)					NO		Physician
c9e354c37307e6bcf802128257			smc		No	After a medical procedure		18-24						No					4							6	8	3	4	1	2	5	7	No	Fear of fainting/feeling dizzy	Yes					Injection for the treatment of a mild medical condition (low risk of morbidity)			Yes -- saw a therapist remotely (e.g., video call, phone call, or text)		Physician
b0ff96b979a035f6ef589c2ccf			smc		No	Before a medical procedure	Under 18							No			2									3	5	2	6	4	7	1	8	No	General anxiety	No					Injection for the treatment of a mild medical condition (low risk of morbidity)			NO				Other Clinician	I have not
007ef2a063315d1d763367c438			smc		Yes	Before a medical procedure	Under 18	18-24	25-34	35-44	45-54			No					4							1	2	5	3	6	7	4		No	Pain	Yes		Blood draw from a vein in the arm			Injection for the treatment of a mild medical condition (low risk of morbidity)			NO			Nurse
ff86b6f78cf381508dc9ff9914			smc		Yes	During a medical procedure		18-24						Yes					4							1	3	2	4	5	6	7	8	Yes	General anxiety	Yes		Blood draw from a vein in the arm						NO			Nurse
e11f2a7a4657150d965eec45a4			smc		Yes	Before a medical procedure		18-24						No			2									1	2	4	8	6	3	5	7	No	Fear of fainting/feeling dizzy	No							Blood donation	NO		Physician
65729bd063590317c0e31cead4			smc		Yes	Before a medical procedure	Under 18	18-24						No								7				1	7	2	6	4	5	3	8	No	General anxiety	Yes		Blood draw from a vein in the arm		Injection for pain relief				NO			Nurse
441a473038a47311fea3ad56b3			smc		No	After a medical procedure	Under 18							No	0																			No	Pain	No				Injection for pain relief				Other (please specify)	no none			Other Clinician	no none
c66ec0ecf74680092bc058a713			smc		No	During a medical procedure	Under 18							No	0											6	7	3	8	2	5	4	1	No	General anxiety	Yes					Injection for the treatment of a mild medical condition (low risk of morbidity)			NO				Other Clinician	na
89ec87ce733051b17fd34abdbd			smc		Yes	Before a medical procedure		18-24						No						5						3	4	2	5	1	6	7	8	No	General anxiety	Yes							Blood donation	NO		Physician	Nurse
5478fe1ebbf91343b1f9873237			smc		No	After a medical procedure							65+	No	0											1	2	4	5	3	7	6		No	Pain	Yes			Capillary blood draw (fingerstick)					NO			Nurse
56ec2a2631e088e92e39cfd144			smc		No	During a medical procedure			25-34					No	0											8	7	6	5	3	2	4	1	No	General anxiety	Yes		Blood draw from a vein in the arm			Injection for the treatment of a mild medical condition (low risk of morbidity)			Yes -- saw a therapist remotely (e.g., video call, phone call, or text)		Physician
8a32f0d46d12df2d2560befab7			smc		No	After a medical procedure	Under 18							No	0											2	3	4	5	6	7	8	1	No	Fear of something going wrong during the procedure	Yes							Blood donation	NO				Other Clinician	None
5097707af18aef4a13f4f32c31			smc		Yes	During a medical procedure	Under 18	18-24	25-34	35-44				No					4							1	2	8	7	3	6	5	4	Yes	Pain	Yes	Vaccinations						Blood donation	Yes -- saw a therapist remotely (e.g., video call, phone call, or text)		Physician
34085f4f21cece7050c787dc72			smc		No	Before a medical procedure						55-64		No	0											2	3	1	4	5	6	7	8	No	General anxiety	Yes		Blood draw from a vein in the arm						Other (please specify)	I don't have good veins			Other Clinician
dcf2ed7c093a3d2c76543d6409			smc		Yes	During a medical procedure	Under 18	18-24	25-34					No								7				6	4	1	8	2	3	5	7	Yes	General anxiety	Yes		Blood draw from a vein in the arm	Capillary blood draw (fingerstick)	Injection for pain relief		Injection for the treatment of a severe medical condition (significant risk of morbidity/mortality)	Blood donation	NO		Physician	Nurse
badf30f3406641581ff88803bd			smc		No	Before a medical procedure			25-34					No	0											2	1	3	4	5	6	7	8	No	General anxiety	No							Blood donation	NO		Physician			other
b9570c26310724d9d135a8e0ff			smc		No	During a medical procedure	Under 18							No		1										1								No	Pain	Yes					Injection for the treatment of a mild medical condition (low risk of morbidity)			NO				Other Clinician	N/A
c4f63adc7306c1f9b389fb4d53			smc		Yes	Before a medical procedure	Under 18		25-34	35-44	45-54			Yes						5						2	6	1	5	4	3	7	8	Yes	General anxiety	Yes					Injection for the treatment of a mild medical condition (low risk of morbidity)			NO		Physician	Nurse
7c65ea6ad331ccc3a41ab3f6ac			smc		Yes	During a medical procedure	Under 18				45-54			No						5						1	4	2	3	5	6	7	8	No	Pain	No				Injection for pain relief				NO				Other Clinician	No
ffc1f62ca1502771b025ae3ccd			smc		No	During a medical procedure		18-24						No	0											4	8	5	6	7	1	3	2	No	General anxiety	No			Capillary blood draw (fingerstick)					Yes -- saw a therapist remotely (e.g., video call, phone call, or text)		Physician
05319bcc7679fe1331cbe9fee7			smc		Yes	During a medical procedure	Under 18							No								7				1	5	4	2	6	3	7	8	No	Disgust regarding the procedure	No		Blood draw from a vein in the arm					Blood donation	NO			Nurse
cd99354c5504735caf759f9ceb			smc		Yes	Before a medical procedure	Under 18	18-24	25-34					Yes						5	6					4	2	1	3	6	5	7	8	Yes	Disgust regarding the procedure	Yes	Vaccinations		Capillary blood draw (fingerstick)	Injection for pain relief			Blood donation	Yes -- saw a therapist remotely (e.g., video call, phone call, or text)		Physician	Nurse
6d6ede2be73617c8c5357d8d57			smc		Yes	Before a medical procedure	Under 18							No									8			3	4	5	1	6	7	2	8	Yes	Previous traumatic experience with needles	No		Blood draw from a vein in the arm	Capillary blood draw (fingerstick)				Blood donation	Yes -- saw a therapist remotely (e.g., video call, phone call, or text)			Nurse
f2b65120fea89b04b38e5e2968			smc		No	During a medical procedure			25-34					Yes	0											2	3	1	8	7	6	5		No	Previous traumatic experience with needles	No							Blood donation	NO		Physician
ac256b38c2cfedff3e1ebf42eb			smc		No	Before a medical procedure	Under 18	18-24						No				3								5	2	3	6	1	7	4	8	No	Fear of fainting/feeling dizzy	Yes		Blood draw from a vein in the arm				Injection for the treatment of a severe medical condition (significant risk of morbidity/mortality)	Blood donation	NO			Nurse
22d49c29d2855297fcc4f530ee			smc		No	During a medical procedure					45-54			No			2									1	2	4	6	3	7	5	8	No	Pain	Yes				Injection for pain relief				Other (please specify)	This survey doesn't account for certain answers where subsequent questions would not apply			Other Clinician	N/a
fdd36390c66c636f4ce6e8f10d			smc		Yes	Before a medical procedure					45-54			No				3								3	1	2	7	5	8	6	4	No	Previous traumatic experience with needles	Yes			Capillary blood draw (fingerstick)					NO		Physician	Nurse
7e0073badfad5ccac6c0719adb			smc		Yes	During a medical procedure				35-44				Yes		1										1	4	2	3	5	6	7	8	No	Pain	No		Blood draw from a vein in the arm						Yes -- saw a therapist remotely (e.g., video call, phone call, or text)		Physician	Nurse
0def5432b63f8d1da9a92013ce			smc		Yes	During a medical procedure		18-24	25-34					No								7				2	1	3	7	5	6	4	8	Yes	Previous traumatic experience with needles	Yes				Injection for pain relief	Injection for the treatment of a mild medical condition (low risk of morbidity)	Injection for the treatment of a severe medical condition (significant risk of morbidity/mortality)		NO		Physician	Nurse
e10b725817992b3fb222508516			smc		Yes	During a medical procedure						55-64		Yes			2									1	3	2	4	5	6	7	8	Yes	General anxiety	Yes	Vaccinations							Yes -- saw a therapist remotely (e.g., video call, phone call, or text)		Physician
df7b325508eafaec2adf5f1204			smc		Yes	During a medical procedure	Under 18	18-24	25-34	35-44	45-54			No								7				5	1	2	3	4	6	7	8	No	Previous traumatic experience with needles	Yes		Blood draw from a vein in the arm				Injection for the treatment of a severe medical condition (significant risk of morbidity/mortality)		NO			Nurse
bd5277bfa51712de43e7c50708			smc		Yes	Before a medical procedure	Under 18	18-24						No							6					1	4	3	6	5	7	2	8	Yes	Pain	Yes			Capillary blood draw (fingerstick)	Injection for pain relief	Injection for the treatment of a mild medical condition (low risk of morbidity)			NO		Physician
e0449569d1d97114d06036d281			smc		Yes	Before a medical procedure			25-34					No					4							5			4		8	6	7	Yes	Pain	No		Blood draw from a vein in the arm						Yes -- saw a therapist in person		Physician
3513421f5440f1bebe208b3fd0			smc		Yes	Before a medical procedure	Under 18	18-24						No					4							3	4	2	5	7	6	1	8	Yes	Fear of something going wrong during the procedure	No					Injection for the treatment of a mild medical condition (low risk of morbidity)			NO			Nurse
7ecfb6f5c5ae366ce98f097423			smc		No	Before a medical procedure	Under 18							Yes			2									6	7	2	4	1	8	3	5	No	Pain	Yes							Blood donation	NO			Nurse
58efe95b70468d5a1e18e33b23			smc		Yes	During a medical procedure	Under 18	18-24	25-34	35-44				No								7				2	7	1	4	5	6	3	8	Yes	General anxiety	Yes		Blood draw from a vein in the arm	Capillary blood draw (fingerstick)	Injection for pain relief	Injection for the treatment of a mild medical condition (low risk of morbidity)		Blood donation	NO			Nurse
e596789df3224ead7a83b11d03			smc		No	Before a medical procedure	Under 18							Yes						5						2	1	3	4	5	6	7	8	No	Having to see your own blood	No							Blood donation	NO				Other Clinician
4d5132978439016007a183dce2			smc		No	Before a medical procedure		18-24						Yes		1										1	4	3	5	6	8	7	2	Yes	Previous traumatic experience with needles	Yes	Vaccinations	Blood draw from a vein in the arm			Injection for the treatment of a mild medical condition (low risk of morbidity)			Yes -- saw a therapist in person		Physician
ff64068e5012f00f555fdb5b96			smc		Yes	During a medical procedure		18-24						Yes				3								1	5	3	8	6	7	4	2	Yes	General anxiety	Yes							Blood donation	NO			Nurse
89d8f5f3acb779475fbbaeb174			smc		Yes	Before a medical procedure	Under 18	18-24	25-34					No									8			3	6		5		1		8	Yes	General anxiety	Yes		Blood draw from a vein in the arm					Blood donation	NO		Physician	Nurse	Other Clinician
63295ddd46f426ffbeead88f4d			smc		Yes	Before a medical procedure	Under 18	18-24	25-34					Yes									8			4	5	1	7	2	8	3	6	Yes	Fear of fainting/feeling dizzy	Yes		Blood draw from a vein in the arm					Blood donation	NO		Physician	Nurse
c75617527adedfbf7a126829b9			smc		Yes	Before a medical procedure	Under 18	18-24						No						5						2	5	1	3	7	4	6		No	Pain	Yes		Blood draw from a vein in the arm	Capillary blood draw (fingerstick)					NO				Other Clinician	Midwife
e5afee898e1bd0d026f0cb244d			smc		Yes	During a medical procedure	Under 18							Yes		1			4							2	3	8	1	4	7	6	5	Yes	Pain	Yes	Vaccinations	Blood draw from a vein in the arm		Injection for pain relief				Yes -- saw a therapist remotely (e.g., video call, phone call, or text)		Physician	Nurse
965e0d78ea06c04cc7a37d4d27			smc		No	After a medical procedure	Under 18							No	0																			No	Pain	Yes				Injection for pain relief				NO				Other Clinician	no no phobia
ebfa2b4c098d57d42843f3e85d			smc		Yes	Before a medical procedure	Under 18	18-24						No			2									2	6	1	5	4	7	3	8	No	General anxiety	Yes							Blood donation	NO				Other Clinician	no
a8cf8ab0062aa4b19fa25caf31			smc		No	During a medical procedure			25-34					No								7				8	1	7	6	3	4	5	2	No	General anxiety	No							Blood donation	NO			Nurse
833e989e81500ae3f8b1a14d82			smc		Yes	After a medical procedure			25-34					Yes						5						4	1	5	2	3	7	6	8	Yes	Having to see your own blood	Yes				Injection for pain relief	Injection for the treatment of a mild medical condition (low risk of morbidity)	Injection for the treatment of a severe medical condition (significant risk of morbidity/mortality)		Yes -- saw a therapist in person		Physician
478c231b427db8f8b5f35042c9			smc		No	During a medical procedure				35-44				No		1										4	1	2	5	6	7	3	8	No	Previous traumatic experience with needles	Yes		Blood draw from a vein in the arm		Injection for pain relief				NO			Nurse
e34817a45e5e167ef0d01fe54f			smc		Yes	After a medical procedure	Under 18							Yes									8			8	4	7	5	3	2	1		Yes	Pain	Yes		Blood draw from a vein in the arm	Capillary blood draw (fingerstick)	Injection for pain relief	Injection for the treatment of a mild medical condition (low risk of morbidity)	Injection for the treatment of a severe medical condition (significant risk of morbidity/mortality)		Yes -- saw a therapist in person			Nurse
d73b67a2abbd3050b30c15a66e			smc		Yes	Before a medical procedure			25-34					Yes				3								1	2	3	4	5	6	7	8	Yes	Pain	Yes	Vaccinations	Blood draw from a vein in the arm	Capillary blood draw (fingerstick)					Yes -- saw a therapist in person		Physician
1dae313d18c82fb5ebefd4f437			smc		Yes	Before a medical procedure	Under 18	18-24	25-34					Yes			2									4	3	7	6	1	5	2	8	Yes	Fear of something going wrong during the procedure	Yes			Capillary blood draw (fingerstick)					NO		Physician	Nurse	Other Clinician	Lab technician
d8fa37371d376c437aa53e7c8c			smc		No	After a medical procedure	Under 18							No						5						2	4	1	3	7	5	6	8	No	Having to see your own blood	Yes							Blood donation	NO				Other Clinician	I don't have a fear
cd0c0cb72123192f016e1482bc			smc		Yes	During a medical procedure		18-24						Yes								7				2	4	1	6	3	8	5		Yes	Having to see your own blood	Yes	Vaccinations	Blood draw from a vein in the arm						Yes -- saw a therapist remotely (e.g., video call, phone call, or text)			Nurse
a5a523a82ca4c522a8fdc907be			smc		Yes	Before a medical procedure	Under 18	18-24						No								7				1	8	2	3	5	6	4	7	Yes	General anxiety	Yes	Vaccinations							NO		Physician
6624508e6d449ed484c6b01f74			smc		Yes	During a medical procedure	Under 18	18-24	25-34	35-44				No									8			4	5	1	2	3	6	7	8	Yes	General anxiety	Yes	Vaccinations	Blood draw from a vein in the arm	Capillary blood draw (fingerstick)	Injection for pain relief	Injection for the treatment of a mild medical condition (low risk of morbidity)	Injection for the treatment of a severe medical condition (significant risk of morbidity/mortality)	Blood donation	NO		Physician	Nurse
fe42a9cb91c1723549dd41cb15			smc		No	During a medical procedure	Under 18							No	0											7	8	2	1	5	6	3		No	Having to see your own blood	No		Blood draw from a vein in the arm					Blood donation	NO				Other Clinician
e77acdc990a58ae8657bb4c205			smc		Yes	Before a medical procedure	Under 18							Yes											10	4	2	1	3	5	6	7	8	Yes	Pain	Yes	Vaccinations	Blood draw from a vein in the arm	Capillary blood draw (fingerstick)	Injection for pain relief	Injection for the treatment of a mild medical condition (low risk of morbidity)	Injection for the treatment of a severe medical condition (significant risk of morbidity/mortality)	Blood donation	NO		Physician	Nurse
18f5520501d3e315c3d4a26dc0			smc		No	Before a medical procedure	Under 18	18-24						No	0											1	2	3	4	7	5	6	8	No	Pain	Yes		Blood draw from a vein in the arm					Blood donation	NO				Other Clinician	NA
e19c7ab7e836d8081150f00810			smc		No	During a medical procedure		18-24						No		1										2	7	1	4	5	6	3	8	No	General anxiety	No							Blood donation	NO				Other Clinician	no
073b55b294332dfb2f89d04bed			smc		Yes	Before a medical procedure			25-34					Yes			2									1	2	3	4	5	6	7	8	Yes	Having to see your own blood	Yes	Vaccinations		Capillary blood draw (fingerstick)					Yes -- saw a therapist in person		Physician
5e3086aabbbf4bcf81e2b95d98			smc		No	During a medical procedure			25-34					No	0											2	3	4	5	6	7	1		No	Pain	No						Injection for the treatment of a severe medical condition (significant risk of morbidity/mortality)		NO		Physician
a9fe3db4dc422f4e8ec359bb14			smc		Yes	Before a medical procedure	Under 18	18-24	25-34	35-44				Yes						5			8			1	6	2	8	5	7	3	4	Yes	Fear of something going wrong during the procedure	Yes		Blood draw from a vein in the arm					Blood donation	NO				Other Clinician
88e269d259fcf6c26e9afa356a			smc		No	After a medical procedure			25-34					No											10	2	1	4	3	5	6	7	8	No	Fear of fainting/feeling dizzy	No					Injection for the treatment of a mild medical condition (low risk of morbidity)			NO		Physician
b19dec7d91b19d88c89ae722b1			smc		Yes	Before a medical procedure	Under 18	18-24						No							6	7				1	2	3	6	7	8	4		Yes	Previous traumatic experience with needles	Yes	Vaccinations	Blood draw from a vein in the arm						NO			Nurse
87d0995ef9d6efcc64727ae6d3			smc		Yes	During a medical procedure				35-44				Yes										9		4	7	1	2	3	6	5	8	Yes	Fear of fainting/feeling dizzy	Yes	Vaccinations	Blood draw from a vein in the arm	Capillary blood draw (fingerstick)	Injection for pain relief	Injection for the treatment of a mild medical condition (low risk of morbidity)		Blood donation	Yes -- saw a therapist remotely (e.g., video call, phone call, or text)		Physician	Nurse
94f21d67c6bb40a7841686a0b3			smc		Yes	During a medical procedure		18-24	25-34	35-44				Yes		1		3								6	1	2	3	4	5	7	8	No	Having to see your own blood	No		Blood draw from a vein in the arm			Injection for the treatment of a mild medical condition (low risk of morbidity)			Yes -- saw a therapist remotely (e.g., video call, phone call, or text)		Physician	Nurse
df7bdfe219a77fadb08f4f0c8a			smc		Yes	During a medical procedure	Under 18							No					4							2	1	3	8	7	6	4	5	Yes	Previous traumatic experience with needles	Yes	Vaccinations		Capillary blood draw (fingerstick)	Injection for pain relief				NO			Nurse
9f20036919d50704924b8d2aec			smc		Yes	During a medical procedure		18-24						Yes							6					1	7	6	2	3	5	4	8	Yes	Fear of fainting/feeling dizzy	Yes						Injection for the treatment of a severe medical condition (significant risk of morbidity/mortality)	Blood donation	NO			Nurse
571647f3e7bbad0b7c1692b8f2			smc		Yes	Before a medical procedure	Under 18							No							6					1	6	2	3	5	7	4	8	No	General anxiety	No							Blood donation	NO				Other Clinician
8e77f03a5921e366ea983d6da5			smc		Yes	Before a medical procedure	Under 18	18-24	25-34	35-44				No									8			2	1	5	3	4	8	6	7	Yes	Previous traumatic experience with needles	Yes					Injection for the treatment of a mild medical condition (low risk of morbidity)		Blood donation	NO			Nurse
31fb9199cfe21707ac2b9f9b16			smc		Yes	During a medical procedure			25-34					Yes			2									7	2	4	3	1	6	5	8	Yes	General anxiety	Yes	Vaccinations	Blood draw from a vein in the arm						Yes -- saw a therapist remotely (e.g., video call, phone call, or text)		Physician
0809e2a0fc530e3b8d4a92d382			smc		Yes	Before a medical procedure		18-24						No								7				1	8	2	3	4	5	6		No	Fear of something going wrong during the procedure	Yes							Blood donation	NO				Other Clinician	No
d21e68e7aabcd4021e5c5dd114			smc		Yes	Before a medical procedure	Under 18	18-24	25-34	35-44				No									8			1	2	5			3	4		Yes	Pain	Yes		Blood draw from a vein in the arm					Blood donation	NO		Physician	Nurse
caa0bc7477cb516612b814ecf7			smc		No	During a medical procedure	Under 18							No	0																			No	Fear of fainting/feeling dizzy	Yes							Blood donation	NO			Nurse		none
0cdda4932b90edb342a33fce20			smc		No	Before a medical procedure	Under 18							No									8			1	2	3	4	5	6	7	8	No	General anxiety	No						Injection for the treatment of a severe medical condition (significant risk of morbidity/mortality)		NO			Nurse
5718c132e7c58d23c68cda4933			smc		No	During a medical procedure	Under 18							Yes			2									5	3	7	4	1	2	6	8	Yes	Fear of fainting/feeling dizzy	Yes			Capillary blood draw (fingerstick)					NO			Nurse
69fe1d825888a05a363590b932			smc		Yes	Before a medical procedure					45-54			No				3								1	2	3	4	5	6	7	8	No	Having to see your own blood	Yes	Vaccinations				Injection for the treatment of a mild medical condition (low risk of morbidity)			Yes -- saw a therapist remotely (e.g., video call, phone call, or text)			Nurse
8b9c6c1a31c9a0ed0047405503			smc		Yes	Before a medical procedure	Under 18							No				3									1							No	Pain	No				Injection for pain relief				NO		Physician			No
fc105c879b854bde114d81238e			smc		No	During a medical procedure			25-34					No	0											1	2	3	4	5	6	7		No	Having to see your own blood	No			Capillary blood draw (fingerstick)					NO			Nurse
779dfed2ef9cf002e5a650a316			smc		Yes	During a medical procedure		18-24						No									8			1	8	6	5	2	3	4	7	No	Fear of something going wrong during the procedure	No				Injection for pain relief				NO			Nurse
4a1cc99254920f9cc632b08b6e			smc		No	After a medical procedure				35-44				No								7				2	6	3	4	5	7	1	8	No	General anxiety	No							Blood donation	NO				Other Clinician
2892dcce50b9b38c801d168bd3			smc		Yes	During a medical procedure			25-34					No			2									6	1	7	5	2	3	4	8	Yes	Previous traumatic experience with needles	Yes						Injection for the treatment of a severe medical condition (significant risk of morbidity/mortality)	Blood donation	Yes -- saw a therapist remotely (e.g., video call, phone call, or text)			Nurse
193e98c658d5b261817d11e73f			smc		Yes	Before a medical procedure			25-34					Yes											10	5	1	2	3	4	6	7	8	Yes	Having to see your own blood	Yes	Vaccinations		Capillary blood draw (fingerstick)		Injection for the treatment of a mild medical condition (low risk of morbidity)			Yes -- saw a therapist in person		Physician	Nurse
83fc68a8f6d1be0007ee289ca8			smc		Yes	During a medical procedure	Under 18							No					4							1	3	4	2	6	5	7		Yes	Pain	Yes	Vaccinations	Blood draw from a vein in the arm		Injection for pain relief			Blood donation	NO			Nurse
61009066d00ffd937e468a2837			smc		Yes	Before a medical procedure		18-24						Yes						5						7	8	2	4	1	3	5	6	No	Fear of fainting/feeling dizzy	No				Injection for pain relief	Injection for the treatment of a mild medical condition (low risk of morbidity)			NO				Other Clinician	none
8dec2491dbb4cbe7443847d003			smc		Yes	Before a medical procedure	Under 18	18-24	25-34					No				3								5	6	3	4	2	1	7		Yes	Pain	Yes							Blood donation	NO		Physician	Nurse	Other Clinician
c73c4abe92366d40b22003f257			smc		Yes	Before a medical procedure		18-24						No			2									8	7	6	5	4	3	1		No	Pain	No	Vaccinations			Injection for pain relief	Injection for the treatment of a mild medical condition (low risk of morbidity)	Injection for the treatment of a severe medical condition (significant risk of morbidity/mortality)		NO		Physician
b634dd7785ea611180f6d7b288			smc		Yes	Before a medical procedure	Under 18							No									8			1	3	5	6	4	7	2	8	No	Pain	Yes		Blood draw from a vein in the arm			Injection for the treatment of a mild medical condition (low risk of morbidity)			NO		Physician	Nurse
3f63b7f83054a972ffcb903e76			smc		No	During a medical procedure		18-24						No		1										5	6	4	3	7	2	1	8	No	Pain	No							Blood donation	NO			Nurse
fbba2b5623da6f80fd183ff78a			smc		No	During a medical procedure	Under 18							No				3								2	8	1	4	5	6	7	3	No	General anxiety	Yes							Blood donation	NO			Nurse		no
5338ca59fd0609e08da27b8bdd			smc		Yes	During a medical procedure			25-34					Yes								7				1	2	5	3	4	6	7	8	Yes	Previous traumatic experience with needles	Yes	Vaccinations	Blood draw from a vein in the arm	Capillary blood draw (fingerstick)		Injection for the treatment of a mild medical condition (low risk of morbidity)			Yes -- saw a therapist in person		Physician
a952b2820dade4f9317d658dc8			smc		Yes	Before a medical procedure			25-34					Yes		1						7					5	3	4	6	7	8	2	Yes	Having to see your own blood	Yes	Vaccinations							Yes -- saw a therapist in person		Physician
4164e54e8fa033e16c43c240bd			smc		Yes	Before a medical procedure	Under 18	18-24						No					4							2	7	1	4	6	8	5	3	No	General anxiety	Yes				Injection for pain relief				NO			Nurse
daf205c3ca5131b8dc12a7f980			smc		Yes	After a medical procedure				35-44				No								7				1	3	2		4	7	5	8	No	Pain	No						Injection for the treatment of a severe medical condition (significant risk of morbidity/mortality)		Yes -- saw a therapist remotely (e.g., video call, phone call, or text)				Other Clinician
0d4f70a862bf221ee80f8d8075			smc		Yes	Before a medical procedure			25-34					No										9		1	3	2	4	5	6	7	8	Yes	Pain	Yes	Vaccinations	Blood draw from a vein in the arm						NO			Nurse
e3a114b299d977b7b0cb37adb3			smc		Yes	Before a medical procedure	Under 18	18-24						No									8			5	1	6	7	8	4	3		Yes	Previous traumatic experience with needles	Yes	Vaccinations			Injection for pain relief	Injection for the treatment of a mild medical condition (low risk of morbidity)	Injection for the treatment of a severe medical condition (significant risk of morbidity/mortality)		NO		Physician	Nurse	Other Clinician
06273cdcdda9969d8832c5390d			smc		No	During a medical procedure	Under 18							Yes	0																			No	Pain	Yes	Vaccinations							NO				Other Clinician	none
0bad28a23bf9414efd103bae6e			smc		No	During a medical procedure	Under 18							No		1										1	2	5	4	3	8	6	7	No	Pain	No	Vaccinations						Blood donation	NO		Physician
16e61337c8be0ed9b1087d4ae4			smc		Yes	Before a medical procedure	Under 18	18-24	25-34					No			2									1	7	3	5	4	6	2	8	No	Fear of something going wrong during the procedure	Yes					Injection for the treatment of a mild medical condition (low risk of morbidity)		Blood donation	NO				Other Clinician	None
5e7f1a7d1c2b955ab8555d421b			smc		No	Before a medical procedure			25-34					No	0											4	1	7	6	2	8	3	5	No	Having to see your own blood	No				Injection for pain relief				NO			Nurse
a1c2280855d2726edc9a19caf0			smc		Yes	Before a medical procedure	Under 18	18-24						No						5						1	3	4	7	5	6	2	8	Yes	Pain	No	Vaccinations	Blood draw from a vein in the arm	Capillary blood draw (fingerstick)	Injection for pain relief	Injection for the treatment of a mild medical condition (low risk of morbidity)	Injection for the treatment of a severe medical condition (significant risk of morbidity/mortality)	Blood donation	NO			Nurse
73e1ae6a13bd2f904956d04609			smc		Yes	During a medical procedure	Under 18							No		1																		Yes	Previous traumatic experience with needles	Yes				Injection for pain relief	Injection for the treatment of a mild medical condition (low risk of morbidity)			NO			Nurse
a84de4f4fbc96a1c464cd2a08b			smc		Yes	Before a medical procedure	Under 18	18-24	25-34	35-44				Yes									8			2	1	3	8	7	6	5	4	Yes	General anxiety	Yes		Blood draw from a vein in the arm	Capillary blood draw (fingerstick)	Injection for pain relief			Blood donation	NO		Physician	Nurse
9a4249d2f83d14dab932b3fb9c			smc		Yes	After a medical procedure				35-44				No				3								2	4	3	1	5	6	8	7	No	Fear of fainting/feeling dizzy	Yes		Blood draw from a vein in the arm						Yes -- saw a therapist in person			Nurse
1125976a36f34119f88c15b8ad			smc		Yes	Before a medical procedure	Under 18	18-24	25-34					Yes									8			3	6	1	4	5	7	2	8	Yes	General anxiety	Yes	Vaccinations	Blood draw from a vein in the arm			Injection for the treatment of a mild medical condition (low risk of morbidity)	Injection for the treatment of a severe medical condition (significant risk of morbidity/mortality)	Blood donation	Yes -- saw a therapist remotely (e.g., video call, phone call, or text)		Physician
916f34995ede06c692b397c82f			smc		Yes	During a medical procedure	Under 18	18-24						No									8			1	3	5	7	6	4	2	8	Yes	Disgust regarding the procedure	Yes		Blood draw from a vein in the arm		Injection for pain relief	Injection for the treatment of a mild medical condition (low risk of morbidity)	Injection for the treatment of a severe medical condition (significant risk of morbidity/mortality)	Blood donation	NO				Other Clinician
600b1a6bfd5ac0c59259a18e37			smc		Yes	Before a medical procedure	Under 18	18-24	25-34	35-44				No								7				1	4	2	7	5	3	6	8	Yes	General anxiety	Yes	Vaccinations			Injection for pain relief	Injection for the treatment of a mild medical condition (low risk of morbidity)	Injection for the treatment of a severe medical condition (significant risk of morbidity/mortality)	Blood donation	NO				Other Clinician	Midwife
3b7ffd709b87f34c7a1f197e83			smc		Yes	During a medical procedure	Under 18	18-24						No										9		1	2	3	7	4	5	6	8	Yes	General anxiety	Yes	Vaccinations	Blood draw from a vein in the arm	Capillary blood draw (fingerstick)	Injection for pain relief	Injection for the treatment of a mild medical condition (low risk of morbidity)		Blood donation	NO			Nurse
0b37f3f621dc56dffcf2a5fa61			smc		No	After a medical procedure	Under 18							No	0											1	3	4	5	2	6	8	7	No	Pain	No		Blood draw from a vein in the arm						NO				Other Clinician	I don’t have a fear
02cf33315d309816f3c3c9c9ea			smc		No	Before a medical procedure					45-54			No	0													1						No	Pain	No			Capillary blood draw (fingerstick)					NO				Other Clinician
39f78c0db0cc73332910629396			smc		Yes	Before a medical procedure	Under 18							No		1										1	2	3	4	5	6	7	8	No	Fear of something going wrong during the procedure	Yes							Blood donation	NO			Nurse		None
b18709ddd0574781819d52b7e5			smc		Yes	During a medical procedure		18-24						Yes					4										1	5	4	6	8	No	Pain	Yes				Injection for pain relief			Blood donation	NO			Nurse
7e0367784bf64a04ea3e1875cf			smc		No	Before a medical procedure	Under 18							Yes	0											1	6	5	8	7	4	3	2	Yes	Disgust regarding the procedure	No					Injection for the treatment of a mild medical condition (low risk of morbidity)			NO				Other Clinician	None
482d92a42af2928f8450a7a904			smc		No	Before a medical procedure						55-64		No	0																			No	Having to see your own blood	Yes							Blood donation	NO			Nurse
28d5418dcbe8d17ceccc392c3d			smc		Yes	Before a medical procedure			25-34					Yes		1			4							1	2	3	4	5	6	7	8	Yes	Previous traumatic experience with needles	Yes	Vaccinations	Blood draw from a vein in the arm	Capillary blood draw (fingerstick)	Injection for pain relief	Injection for the treatment of a mild medical condition (low risk of morbidity)	Injection for the treatment of a severe medical condition (significant risk of morbidity/mortality)	Blood donation	Yes -- saw a therapist remotely (e.g., video call, phone call, or text)			Nurse
9289d8b6cac178ecf65aaa4cf0			smc		Yes	During a medical procedure			25-34					Yes					4							1	2	3	4	5	6	7	8	Yes	General anxiety	Yes				Injection for pain relief				Yes -- saw a therapist remotely (e.g., video call, phone call, or text)			Nurse
2285efb18af29769e9fd3ba845			smc		Yes	Before a medical procedure	Under 18	18-24	25-34					No								7				1	5	3	4	2	7	6	8	Yes	Pain	Yes		Blood draw from a vein in the arm		Injection for pain relief			Blood donation	NO		Physician	Nurse
652ada485b0606e89ac1f9c6dc			smc		Yes	During a medical procedure	Under 18	18-24	25-34	35-44				No								7				2	7	4	3	1	5	6	8	No	General anxiety	Yes							Blood donation	NO				Other Clinician	No I have not
6dfe59d397e1ea8e7981bd1c18			smc		No	After a medical procedure				35-44				No		1										1	4	5	6	2	7	3	8	Yes	General anxiety	No	Vaccinations							NO				Other Clinician
1c5d4d9848f50e876d3fa80219			smc		Yes	During a medical procedure	Under 18	18-24						No									8			2	7	1	6	5	4	3	8	Yes	General anxiety	Yes	Vaccinations	Blood draw from a vein in the arm	Capillary blood draw (fingerstick)		Injection for the treatment of a mild medical condition (low risk of morbidity)		Blood donation	NO				Other Clinician
66e52a8108f468bb9271c451ac			smc		Yes	During a medical procedure	Under 18	18-24						No						5						2	3	1	4	5	6	7	8	No	General anxiety	No		Blood draw from a vein in the arm			Injection for the treatment of a mild medical condition (low risk of morbidity)			NO			Nurse
4bc99b35094a3fd2d692775b19			smc		Yes	During a medical procedure			25-34					Yes			2									2	8	5	1	3	6	4	7	Yes	Disgust regarding the procedure	Yes			Capillary blood draw (fingerstick)					Yes -- saw a therapist remotely (e.g., video call, phone call, or text)			Nurse
918e6e549be36dc528102b00c6			smc		No	During a medical procedure	Under 18							No	0	1										5	6	2	7	4	3	1		No	Fear of something going wrong during the procedure	Yes	Vaccinations							NO				Other Clinician	none
5400608e65437b2b0e1a6fe9e0			smc		No	During a medical procedure		18-24						Yes						5														No	Having to see your own blood	No				Injection for pain relief				Yes -- saw a therapist remotely (e.g., video call, phone call, or text)			Nurse
eb3eefc12cbc9390a9bbc8b3f9			smc		Yes	Before a medical procedure		18-24						Yes					4							6	7	4	2	3	5	1		Yes	General anxiety	Yes		Blood draw from a vein in the arm						NO			Nurse
7c5dbbc9e0448a8706e65a0a4c			smc		Yes	During a medical procedure	Under 18							No							6					1	3	5	7	2	8	4	6	No	Pain	No		Blood draw from a vein in the arm						NO			Nurse
0b609d62b4ddd0b936413d9744			smc		Yes	Before a medical procedure	Under 18	18-24						No						5						1	7	2	6	4	5	3	8	No	General anxiety	Yes			Capillary blood draw (fingerstick)					NO				Other Clinician	no
952c8c655bcae999ff5249b390			smc		Yes	Before a medical procedure	Under 18	18-24	25-34					Yes										9		1	2	7	3	4	6	5	8	Yes	General anxiety	Yes	Vaccinations	Blood draw from a vein in the arm		Injection for pain relief				NO				Other Clinician
60c22150d9c5e795c1fd570c1c			smc		Yes	During a medical procedure	Under 18	18-24						No					4							5			8			3		Yes	Having to see your own blood	Yes		Blood draw from a vein in the arm	Capillary blood draw (fingerstick)				Blood donation	NO			Nurse
d7b3213b240dbcae9fed04c796			smc		Yes	Before a medical procedure	Under 18							No			2									2	3	4	8	6	5	1	7	Yes	Disgust regarding the procedure	Yes	Vaccinations	Blood draw from a vein in the arm					Blood donation	NO			Nurse
5abe836a0773da0f36829f79bd			smc		Yes	During a medical procedure	Under 18	18-24	25-34					No				3								4	2	5	8	6	7	3	1	No	Previous traumatic experience with needles	Yes				Injection for pain relief				NO			Nurse
b91e7482abd503e2ecab6a8bd9			smc		Yes	During a medical procedure	Under 18	18-24						No								7				6	5	7	2	3	1	4		Yes	Having to see your own blood	Yes	Vaccinations	Blood draw from a vein in the arm	Capillary blood draw (fingerstick)	Injection for pain relief	Injection for the treatment of a mild medical condition (low risk of morbidity)	Injection for the treatment of a severe medical condition (significant risk of morbidity/mortality)	Blood donation	NO		Physician	Nurse	Other Clinician
f277ec76d5d12f4799c2aaacf5			smc		Yes	During a medical procedure				35-44				Yes					4							3	2	1	5	4	7	6	8	Yes	Having to see your own blood	Yes		Blood draw from a vein in the arm						Yes -- saw a therapist remotely (e.g., video call, phone call, or text)			Nurse
5fd7b1167ebdd94bcb68c45a9a			smc		No	During a medical procedure	Under 18							No			2																	No	Pain	Yes				Injection for pain relief				NO				Other Clinician	No
9190e1decf4fa528d1585bee00			smc		Yes	During a medical procedure	Under 18	18-24	25-34	35-44				No											10	6	8	3	5	1	2	7		Yes	General anxiety	Yes	Vaccinations	Blood draw from a vein in the arm		Injection for pain relief	Injection for the treatment of a mild medical condition (low risk of morbidity)	Injection for the treatment of a severe medical condition (significant risk of morbidity/mortality)	Blood donation	NO			Nurse
fa228340ad25027437b3c136e9			smc		No	During a medical procedure	Under 18							No						5						5	4	3	1	2	7	6	8	Yes	Having to see your own blood	No	Vaccinations	Blood draw from a vein in the arm	Capillary blood draw (fingerstick)	Injection for pain relief	Injection for the treatment of a mild medical condition (low risk of morbidity)	Injection for the treatment of a severe medical condition (significant risk of morbidity/mortality)	Blood donation	NO			Nurse
4d548127a29f5bd46c0ce68228			smc		Yes	Before a medical procedure	Under 18	18-24						No					4							1	3	7	4	5	8	2	6	No	General anxiety	Yes		Blood draw from a vein in the arm	Capillary blood draw (fingerstick)				Blood donation	NO				Other Clinician	No
b078fbfcafa484d2be210263c7			smc		Yes	During a medical procedure	Under 18	18-24						Yes				3								1	6	4	3	5	7	2	8	Yes	Pain	Yes		Blood draw from a vein in the arm	Capillary blood draw (fingerstick)	Injection for pain relief			Blood donation	NO			Nurse
0904a9d0dab2a7d608a683216c			smc		Yes	During a medical procedure		18-24						Yes			2									1	3	2	4	5	6	7	8	Yes	Previous traumatic experience with needles	Yes					Injection for the treatment of a mild medical condition (low risk of morbidity)	Injection for the treatment of a severe medical condition (significant risk of morbidity/mortality)		Yes -- saw a therapist remotely (e.g., video call, phone call, or text)			Nurse
46bb956660c4499587dfec5c17			smc		No	Before a medical procedure	Under 18							Yes				3								2	6	1	4	3	7	5	8	No	General anxiety	Yes		Blood draw from a vein in the arm					Blood donation	NO		Physician	Nurse
57715275ae0536c2ab587f906a			smc		Yes	Before a medical procedure			25-34					Yes								7				3	4	1	5	2	6	7	8	No	Fear of something going wrong during the procedure	Yes		Blood draw from a vein in the arm	Capillary blood draw (fingerstick)				Blood donation	NO		Physician
3d0a79064a415bb98509aa54d8			smc		Yes	During a medical procedure			25-34					Yes										9		8	7	6	5	4	3	2	1	Yes	Previous traumatic experience with needles	Yes	Vaccinations	Blood draw from a vein in the arm	Capillary blood draw (fingerstick)	Injection for pain relief	Injection for the treatment of a mild medical condition (low risk of morbidity)	Injection for the treatment of a severe medical condition (significant risk of morbidity/mortality)	Blood donation	Yes -- saw a therapist remotely (e.g., video call, phone call, or text)		Physician	Nurse
7204b5479f7210e26aba2db077			smc		Yes	Before a medical procedure	Under 18	18-24						Yes					4							4	7	1	6	5	3	2		No	Fear of fainting/feeling dizzy	No	Vaccinations	Blood draw from a vein in the arm	Capillary blood draw (fingerstick)	Injection for pain relief	Injection for the treatment of a mild medical condition (low risk of morbidity)		Blood donation	NO				Other Clinician	N/A
5ae574c64157ee082fc159144b			smc		Yes	Before a medical procedure	Under 18	18-24	25-34	35-44				No											10			8						Yes	General anxiety	Yes	Vaccinations			Injection for pain relief			Blood donation	NO			Nurse
59a2061fc2680a653497388f03			smc		No	During a medical procedure	Under 18							No		1										1	5	3	6	4	2	7	8	No	Pain	Yes			Capillary blood draw (fingerstick)					NO		Physician
78f5f08b07009997d762055347			smc		No	During a medical procedure			25-34					No				3								4	6	3	7	1	5	2	8	No	Fear of something going wrong during the procedure	Yes		Blood draw from a vein in the arm			Injection for the treatment of a mild medical condition (low risk of morbidity)		Blood donation	NO			Nurse
e8f3cf566ab9601e0c1d9206e9			smc		Yes	Before a medical procedure	Under 18							No							6					7	3	6	8	2	4	5	1	No	Having to see your own blood	Yes					Injection for the treatment of a mild medical condition (low risk of morbidity)			NO			Nurse		No
bd5f798b956410fdd9ab762455			smc		Yes	During a medical procedure	Under 18	18-24						No									8			1	3	2	6	4	5	7	8	No	Pain	No		Blood draw from a vein in the arm						NO		Physician	Nurse
d4c545d6efedeca7cdcfb674ed			smc		Yes	Before a medical procedure			25-34					No											10	2	3	1	6	7	5	4	8	No	Fear of something going wrong during the procedure	Yes	Vaccinations	Blood draw from a vein in the arm			Injection for the treatment of a mild medical condition (low risk of morbidity)	Injection for the treatment of a severe medical condition (significant risk of morbidity/mortality)		NO			Nurse
89e5797ab91087eeccd1e49c1c			smc		Yes	Before a medical procedure			25-34					No										9		4	1	2	3	5	6	7	8	Yes	Pain	Yes			Capillary blood draw (fingerstick)		Injection for the treatment of a mild medical condition (low risk of morbidity)			Yes -- saw a therapist in person			Nurse
365454eade152b2c5196d61792			smc		Yes	Before a medical procedure		18-24						Yes		1										6	1	2	5	8	4	3	7	Yes	Pain	Yes		Blood draw from a vein in the arm		Injection for pain relief				Yes -- saw a therapist remotely (e.g., video call, phone call, or text)			Nurse
e936286a701ed15f4b38e054fe			smc		No	During a medical procedure				35-44				No	0											1	2	3	4	5	6	7	8	No	Fear of something going wrong during the procedure	No							Blood donation	NO			Nurse
7cc956442540e3b045eaddcc5e			smc		Yes	During a medical procedure	Under 18	18-24						No						5						5	7	1	2	3	6	4	8	No	Having to see your own blood	Yes							Blood donation	NO				Other Clinician	no, I don't have that big a fear of needles
1099ded8ba74e463af024e9079			smc		Yes	Before a medical procedure		18-24						Yes								7				4	5	1	6	2	7	3	8	Yes	Fear of fainting/feeling dizzy	Yes			Capillary blood draw (fingerstick)	Injection for pain relief			Blood donation	NO			Nurse
00de85cf570ce404703a4bdfb9			smc		No	During a medical procedure		18-24						No				3								1	4	7	5	2	6	3	8	No	Fear of fainting/feeling dizzy	No							Blood donation	NO				Other Clinician
6ff586d6cb3356b3050ac7927f			smc		Yes	Before a medical procedure	Under 18	18-24	25-34					No						5						2	3	1	4	5	6	7	8	No	General anxiety	Yes							Blood donation	NO				Other Clinician	No
87675fc8e14e377df5e551b448			smc		No	Before a medical procedure	Under 18							Yes	0											8	7	1	3	6	4	5	2	No	General anxiety	No	Vaccinations							NO			Nurse
325eede417456e3f8a599eec3c			smc		No	Before a medical procedure	Under 18							No			2									6	8	1	4	3	5	2	7	No	General anxiety	Yes			Capillary blood draw (fingerstick)					NO				Other Clinician	No I don’t have a fear of needles
336a2730a5a9fc7cd4496a83ec			smc		Yes	During a medical procedure			25-34					Yes			2									1	2	3	4	5	6	7	8	Yes	Having to see your own blood	Yes		Blood draw from a vein in the arm	Capillary blood draw (fingerstick)					Yes -- saw a therapist in person		Physician
fc18c070acec6456d6b6a61bac			smc		Yes	During a medical procedure			25-34					Yes			2									2	7	1	6	4	5	3	8	Yes	Fear of something going wrong during the procedure	Yes				Injection for pain relief				NO			Nurse
43514ee081e618396d6371e89d			smc		Yes	During a medical procedure	Under 18							No		1		3								1	3	2	4	5	6	8	7	Yes	Pain	Yes	Vaccinations							Yes -- saw a therapist in person		Physician
ec3ced80045acb8b4aab11ba3f			smc		Yes	Before a medical procedure	Under 18							No						5						2	6	1	7	3	4	5	8	No	General anxiety	No					Injection for the treatment of a mild medical condition (low risk of morbidity)			NO				Other Clinician	No
d691cd0a774ffe317397cc24de			smc		Yes	Before a medical procedure	Under 18	18-24	25-34	35-44	45-54			Yes							6					1	5	2	3	4	6	7	8	Yes	Previous traumatic experience with needles	No		Blood draw from a vein in the arm			Injection for the treatment of a mild medical condition (low risk of morbidity)			Yes -- saw a therapist remotely (e.g., video call, phone call, or text)			Nurse
9f2c6ad7274673e177afe4560c			smc		Yes	Before a medical procedure			25-34					Yes						5						1	3	2	4	5	6	7	8	Yes	Previous traumatic experience with needles	Yes		Blood draw from a vein in the arm	Capillary blood draw (fingerstick)					Yes -- saw a therapist in person		Physician
966cd9a43afe0e9d3a838c0803			smc		Yes	Before a medical procedure			25-34					Yes											10	6	1	2	4	7	3	5	8	No	Having to see your own blood	Yes				Injection for pain relief				Yes -- saw a therapist remotely (e.g., video call, phone call, or text)			Nurse
3cb7f6259ca907ddf831102da6			smc		No	During a medical procedure		18-24						No	0											1	2	3	4	6	5	7	8	No	Pain	No							Blood donation	NO		Physician
154fe1311cf12a4ff523c7dcd8			smc		Yes	Before a medical procedure	Under 18	18-24	25-34	35-44				No									8		10	5	3	1	6	2	4	7	8	Yes	General anxiety	Yes	Vaccinations	Blood draw from a vein in the arm		Injection for pain relief	Injection for the treatment of a mild medical condition (low risk of morbidity)	Injection for the treatment of a severe medical condition (significant risk of morbidity/mortality)	Blood donation	NO		Physician
4199fc811e2d279063fcbd5dc6			smc		Yes	During a medical procedure			25-34					Yes										9		2	1	4	8	3	5	6	7	Yes	Previous traumatic experience with needles	Yes	Vaccinations	Blood draw from a vein in the arm						Yes -- saw a therapist in person			Nurse
d3fd85ecc4c493c0bbcc7519c2			smc		Yes	During a medical procedure		18-24	25-34	35-44				No							6					1		3				2		No	General anxiety	Yes		Blood draw from a vein in the arm		Injection for pain relief			Blood donation	NO				Other Clinician	no
952298fc69dc0fc65943aae3e8			smc		Yes	Before a medical procedure			25-34					No								7				3	1	2	7	6	4	5	8	Yes	General anxiety	Yes	Vaccinations	Blood draw from a vein in the arm	Capillary blood draw (fingerstick)				Blood donation	NO		Physician	Nurse
e09d32495e3efc320650387f4d			smc		Yes	During a medical procedure	Under 18							No	0		2													1				Yes	Fear of fainting/feeling dizzy	Yes							Blood donation	NO			Nurse
30997da98c2df3f7ea37a0a8a8			smc		Yes	Before a medical procedure		18-24						No									8			2	3	1	4	5	7	6	8	Yes	Fear of fainting/feeling dizzy	Yes		Blood draw from a vein in the arm			Injection for the treatment of a mild medical condition (low risk of morbidity)		Blood donation	NO			Nurse
b514f56640232b8941817987f3			smc		No	During a medical procedure				35-44				No				3								1	8	2	3	4	5	6	7	No	Having to see your own blood	No							Blood donation	Other (please specify)	none	Physician
6dce5c53efb97d1c883948c013			smc		No	During a medical procedure				35-44				No						5						1	4	2	8	7	6	3	5	No	Fear of something going wrong during the procedure	No			Capillary blood draw (fingerstick)					NO				Other Clinician	I don’t have a phobia
9dca104503069844481056fcc8			smc		No	Before a medical procedure		18-24						No	0																			No	Fear of fainting/feeling dizzy	Yes					Injection for the treatment of a mild medical condition (low risk of morbidity)			Other (please specify)	N/a			Other Clinician	N/a
09f7ba9257015c42ab12511510			smc		Yes	Before a medical procedure				35-44				No			2	3								4	6	3	2	5	1	7	8	Yes	Disgust regarding the procedure	Yes		Blood draw from a vein in the arm	Capillary blood draw (fingerstick)	Injection for pain relief			Blood donation	NO				Other Clinician
964ca8104a936e4521154a06d9			smc		Yes	Before a medical procedure	Under 18							No					4							1	3	2	5	7	4	8		No	General anxiety	No					Injection for the treatment of a mild medical condition (low risk of morbidity)	Injection for the treatment of a severe medical condition (significant risk of morbidity/mortality)		NO				Other Clinician
de16ddeadcb7333ed88f170ed3			smc		Yes	Before a medical procedure	Under 18	18-24	25-34	35-44				Yes							6					3	2	4	7	5	6	1		Yes	Pain	Yes	Vaccinations		Capillary blood draw (fingerstick)		Injection for the treatment of a mild medical condition (low risk of morbidity)			NO			Nurse
5367ec9ae1aca59aad523bc7a0			smc		Yes	Before a medical procedure	Under 18							Yes								7				5	1	2	3	4	6	7	8	Yes	General anxiety	Yes	Vaccinations	Blood draw from a vein in the arm						NO		Physician	Nurse
a10c68010bce96c40545ef9ca3			smc		No	Before a medical procedure	Under 18							Yes									8			1	5	6	7	4	2	3	8	No	Pain	No						Injection for the treatment of a severe medical condition (significant risk of morbidity/mortality)		NO				Other Clinician	i don't have needle phobia
a792a711ccb0bb3d28860a0f36			smc		Yes	During a medical procedure		18-24						Yes							6					1	2	3	4	5	6	7	8	Yes	General anxiety	Yes		Blood draw from a vein in the arm			Injection for the treatment of a mild medical condition (low risk of morbidity)			Yes -- saw a therapist remotely (e.g., video call, phone call, or text)		Physician
77c00857cec607543b754fec3c			smc		No	After a medical procedure	Under 18							No	0											1	2	4	6	3	5	7	8	No	Pain	No						Injection for the treatment of a severe medical condition (significant risk of morbidity/mortality)		NO				Other Clinician	nobody
6dc0160956148d0be7656f24da			smc		No	Before a medical procedure	Under 18							No			2									1	5	2	3	6	7	4	8	No	General anxiety	Yes							Blood donation	NO		Physician	Nurse	Other Clinician
6b506fcb9aa75cd634f0576152			smc		No	Before a medical procedure	Under 18							No	0	1										1								No	Pain	No				Injection for pain relief				NO				Other Clinician	no
8601cfd116080c26f94e798c47			smc		No	During a medical procedure					45-54			No					4							1	2	3	5	8	4	6	7	No	Having to see your own blood	No	Vaccinations	Blood draw from a vein in the arm						Yes -- saw a therapist remotely (e.g., video call, phone call, or text)				Other Clinician
274cd347d7810f533623cdc5da			smc		Yes	During a medical procedure		18-24						Yes				3								1	2	3	4	5	6	7	8	No	General anxiety	Yes			Capillary blood draw (fingerstick)					Yes -- saw a therapist in person		Physician
1e8cddfc6c8d4e21ad36ed7700			smc		Yes	Before a medical procedure	Under 18							No						5						2	1	3	4	5	6	7	8	No	General anxiety	Yes	Vaccinations	Blood draw from a vein in the arm						NO			Nurse
c4678aef824cc0c0d75cc05706			smc		No	After a medical procedure		18-24						No	0											4	3	1	2	6	5	8	7	No	Fear of something going wrong during the procedure	No	Vaccinations							NO			Nurse
0a214d432be33cc40259553f18			smc		Yes	During a medical procedure		18-24						No							6					6	7	1	5	3	4	2	8	Yes	Having to see your own blood	Yes		Blood draw from a vein in the arm					Blood donation	NO			Nurse
9eb3a5ca2fd8e721ee9dac41d3			smc		Yes	Before a medical procedure		18-24	25-34	35-44				Yes							6					2	4	3	5	7	6	1	8	Yes	Pain	Yes		Blood draw from a vein in the arm				Injection for the treatment of a severe medical condition (significant risk of morbidity/mortality)	Blood donation	NO			Nurse
17c2cc33a13fdc727374b42fce			smc		Yes	Before a medical procedure							65+	No								7				2	4	6	1	7	3	5	8	Yes	Pain	Yes	Vaccinations					Injection for the treatment of a severe medical condition (significant risk of morbidity/mortality)		NO		Physician
90703843cc03bce37116849bed			smc		Yes	Before a medical procedure				35-44				Yes						5						2	3	1	4	5	6	7	8	No	Fear of fainting/feeling dizzy	Yes		Blood draw from a vein in the arm						NO			Nurse
e164d1e08393b30642400483b3			smc		Yes	Before a medical procedure			25-34					Yes								7				7	2	4	5	1	6	3	8	No	Previous traumatic experience with needles	Yes				Injection for pain relief	Injection for the treatment of a mild medical condition (low risk of morbidity)			Yes -- saw a therapist remotely (e.g., video call, phone call, or text)			Nurse
6b066571d11a9e47374b69e943			smc		Yes	Before a medical procedure		18-24						No									8			1	6	2	7	3	4	5	8	No	General anxiety	Yes		Blood draw from a vein in the arm						NO			Nurse
cb3b7fe14c2af822fd59e5d534			smc		No	Before a medical procedure		18-24						No			2									5	1	2	3	4	6	7	8	No	Pain	No			Capillary blood draw (fingerstick)					NO		Physician
022c938d743c401485954479ee			smc		Yes	During a medical procedure	Under 18	18-24	25-34	35-44	45-54			No							6					2	4	1	7	6	8	3	5	Yes	General anxiety	No		Blood draw from a vein in the arm	Capillary blood draw (fingerstick)		Injection for the treatment of a mild medical condition (low risk of morbidity)			NO			Nurse
1fd7cce3322557a7d447aa06f8			smc		No	During a medical procedure	Under 18							Yes	0											7	3	1	4	5	6	2	8	Yes	General anxiety	Yes							Blood donation	NO			Nurse
6d314997750c118e04c11003a7			smc		Yes	Before a medical procedure		18-24						No							6					3	1	2	4	7	5	6	8	Yes	Pain	Yes	Vaccinations		Capillary blood draw (fingerstick)					NO			Nurse
f84d4b0f83ff8098f6cd9f9e7d			smc		No	During a medical procedure	Under 18							No	0											1	6	3	5	2	7	4	8	No	Pain	No		Blood draw from a vein in the arm	Capillary blood draw (fingerstick)	Injection for pain relief			Blood donation	NO				Other Clinician
ebf2f2a71a68b372e7261128ff			smc		Yes	Before a medical procedure	Under 18							No										9		3	4	1	2	7	6	5	8	Yes	General anxiety	Yes		Blood draw from a vein in the arm		Injection for pain relief	Injection for the treatment of a mild medical condition (low risk of morbidity)	Injection for the treatment of a severe medical condition (significant risk of morbidity/mortality)	Blood donation	NO			Nurse	Other Clinician
38089e0e414c887c8abdc079fe			smc		Yes	Before a medical procedure			25-34					No											10	8	7	6	5	4	3	2	1	Yes	General anxiety	Yes	Vaccinations			Injection for pain relief				NO			Nurse
0f1d2f7986e61b26f1263033f0			smc		Yes	Before a medical procedure	Under 18							No					4							3	7	1	5	4	6	2	8	No	Fear of something going wrong during the procedure	Yes		Blood draw from a vein in the arm						NO				Other Clinician	None
fe4b3c4ec522aafbd287e1e669			smc		No	After a medical procedure				35-44				No				3								3	5	4	6	7	1	2	8	No	General anxiety	No	Vaccinations							NO		Physician
04d6a376d15b31e2c17f3df6e5			smc		No	Before a medical procedure	Under 18	18-24	25-34					No			2									1	3	2	6	7	5	4	8	Yes	Pain	Yes							Blood donation	NO				Other Clinician	n/a
97092c9075a50bbdb96611a9f6			smc		No	After a medical procedure	Under 18							No	0											1	2	3	7	5	6	4	8	No	General anxiety	Yes						Injection for the treatment of a severe medical condition (significant risk of morbidity/mortality)		NO				Other Clinician	None
83d3869a06ee57d712d485c876			smc		No	After a medical procedure				35-44				No				3	4							1	3	2	4	5	6	7	8	Yes	Pain	Yes	Vaccinations					Injection for the treatment of a severe medical condition (significant risk of morbidity/mortality)		Yes -- saw a therapist remotely (e.g., video call, phone call, or text)			Nurse
c343f27919139fc73d7b66b5ea			smc		No	After a medical procedure	Under 18							No	0																			No	Fear of something going wrong during the procedure	Yes		Blood draw from a vein in the arm						NO				Other Clinician
a1166c8b26773bdcca1729e671			smc		No	Before a medical procedure							65+	No	0																	1		No	Fear of something going wrong during the procedure	Yes							Blood donation	NO			Nurse		none
ee15c73677be027be33cf2b971			smc		No	Before a medical procedure	Under 18							No				3																No	General anxiety	No						Injection for the treatment of a severe medical condition (significant risk of morbidity/mortality)		NO				Other Clinician
2906df08632a4ed8e30fc900a2			smc		Yes	Before a medical procedure	Under 18	18-24	25-34	35-44	45-54	55-64	65+	Yes									8			1	2	3	7		8	5	6	Yes	Previous traumatic experience with needles	Yes		Blood draw from a vein in the arm					Blood donation	NO				Other Clinician
a938f5f4ede9d9afae8b5266d5			smc		Yes	Before a medical procedure					45-54			No							6					4	6	1	7	3	5	2	8	No	Fear of something going wrong during the procedure	No						Injection for the treatment of a severe medical condition (significant risk of morbidity/mortality)		NO			Nurse
ca90791ebff682fb4c2734138b			smc		No	Before a medical procedure	Under 18							No			2									1	3	4	5	6	7	2	8	No	Pain	No		Blood draw from a vein in the arm					Blood donation	NO				Other Clinician	No
17aa27caddb9ef2149ab92aa4e			smc		No	After a medical procedure			25-34					No	0											1	8	2	3	4	5	6	7	No	General anxiety	No							Blood donation	NO			Nurse
2bf7055a2a5bb84077388e1069			smc		Yes	Before a medical procedure	Under 18							Yes							6					3	8	1	7	6	5	2	4	No	Fear of something going wrong during the procedure	Yes		Blood draw from a vein in the arm						NO				Other Clinician	No
c206a02c0afade996fad1248b4			smc		Yes	During a medical procedure			25-34					No			2									1	2	3	7	4	6	5	8	Yes	General anxiety	No		Blood draw from a vein in the arm	Capillary blood draw (fingerstick)					Yes -- saw a therapist remotely (e.g., video call, phone call, or text)			Nurse
295337ce48255724ba2b0dc518			smc		Yes	During a medical procedure				35-44	45-54	55-64		No								7				1	8	2	4	3	5	6	7	No	Pain	Yes				Injection for pain relief			Blood donation	NO		Physician	Nurse
295ab48f4780df40d819bd236e			smc		Yes	Before a medical procedure	Under 18							No											10		5			8	6	3	1	Yes	General anxiety	Yes	Vaccinations	Blood draw from a vein in the arm	Capillary blood draw (fingerstick)				Blood donation	NO			Nurse
22285144aab216257d27319e9c			smc		No	During a medical procedure		18-24						Yes								7			10	1	8	3	7	2	5	4	6	Yes	General anxiety	Yes	Vaccinations	Blood draw from a vein in the arm		Injection for pain relief	Injection for the treatment of a mild medical condition (low risk of morbidity)	Injection for the treatment of a severe medical condition (significant risk of morbidity/mortality)	Blood donation	NO		Physician	Nurse
b8d586300072b0a6916ff1b9b0			smc		Yes	During a medical procedure	Under 18	18-24						No							6					8	5	7		6	2	3	1	No	General anxiety	No		Blood draw from a vein in the arm					Blood donation	NO			Nurse
3a51162d32034fa950a65fa823			smc		Yes	Before a medical procedure	Under 18	18-24	25-34	35-44	45-54			No									8			1	5	2	6	3	4	8	7	No	Pain	Yes							Blood donation	NO				Other Clinician	No
5e44103cedec1fe913d80c8b9a			smc		Yes	Before a medical procedure	Under 18							Yes		1										1	7	2	4	3	6	5	8	Yes	Pain	Yes			Capillary blood draw (fingerstick)		Injection for the treatment of a mild medical condition (low risk of morbidity)		Blood donation	NO			Nurse
c81e889a6081d4d238d23ea37a			smc		Yes	Before a medical procedure		18-24	25-34	35-44	45-54			Yes									8					2		3		1		Yes	General anxiety	Yes		Blood draw from a vein in the arm					Blood donation	NO		Physician
da6fe47355d76a7bcdfb33ccda			smc		No	Before a medical procedure	Under 18							Yes	0											1	4	2	3	5	6	7	8	No	General anxiety	Yes				Injection for pain relief				NO		Physician
9aeb5a099820d4eccc11cc10d2			smc		Yes	Before a medical procedure	Under 18	18-24	25-34	35-44				No							6					1	5	2	3	4		6	7	Yes	General anxiety	Yes		Blood draw from a vein in the arm				Injection for the treatment of a severe medical condition (significant risk of morbidity/mortality)	Blood donation	NO			Nurse
c2de2289f65086e354c8706cb9			smc		Yes	Before a medical procedure	Under 18	18-24						No							6					4	3	1	5	6	7	2	8	No	General anxiety	Yes		Blood draw from a vein in the arm	Capillary blood draw (fingerstick)	Injection for pain relief	Injection for the treatment of a mild medical condition (low risk of morbidity)		Blood donation	NO			Nurse
127964d1f25252d2704afa6674			smc		Yes	Before a medical procedure		18-24	25-34					No				3								3	6	1	2	4	7	5	8	No	Having to see your own blood	Yes		Blood draw from a vein in the arm					Blood donation	NO				Other Clinician	Whoever sticks me with the needle can see my aversion to it, but I wouldn’t call it a fear that needs to be discussed with a professional because I need help. I just cannot look when a needle is inserted
607a83b786ca9dabe1bebc4dc8			smc		Yes	During a medical procedure			25-34					Yes								7				2	1	3	4	5	6	7	8	Yes	General anxiety	Yes		Blood draw from a vein in the arm		Injection for pain relief		Injection for the treatment of a severe medical condition (significant risk of morbidity/mortality)		Yes -- saw a therapist in person		Physician
5560efcbf39504b3d591bbfa48			smc		Yes	Before a medical procedure						55-64		No									8			1	2	3	7	5	6	4		Yes	Pain	Yes					Injection for the treatment of a mild medical condition (low risk of morbidity)		Blood donation	NO				Other Clinician
ed3e85e5353b99dfadc6433187			smc		No	During a medical procedure	Under 18							No			2									1	2	5	6	4	7	3		Yes	Previous traumatic experience with needles	Yes							Blood donation	NO				Other Clinician	no
1d0a3bf5b2142ccb3874af4fee			smc		No	During a medical procedure							65+	No	0																			No	Fear of something going wrong during the procedure	No			Capillary blood draw (fingerstick)					NO				Other Clinician	dont have a fear of needles
3314a8e94cff14b57d9e5f0ae8			smc		No	Before a medical procedure			25-34					No						5						1	8	2	7	6	5	4		No	Pain	Yes	Vaccinations							NO				Other Clinician	No
a364e03db995f6c37427d57882			smc		Yes	Before a medical procedure	Under 18	18-24	25-34	35-44	45-54	55-64	65+	No							6					1	2							No	Pain	Yes							Blood donation	NO			Nurse
c5d91b2e83675a5d216335d37b			smc		Yes	During a medical procedure	Under 18	18-24	25-34	35-44	45-54			Yes						5						6	4	5						Yes	Pain	Yes	Vaccinations	Blood draw from a vein in the arm	Capillary blood draw (fingerstick)	Injection for pain relief	Injection for the treatment of a mild medical condition (low risk of morbidity)	Injection for the treatment of a severe medical condition (significant risk of morbidity/mortality)	Blood donation	NO			Nurse
c864a1347c01947b337b04a0de			smc		No	During a medical procedure					45-54			No											10	1	3	2	4	5	7	6	8	No	Pain	No						Injection for the treatment of a severe medical condition (significant risk of morbidity/mortality)		NO				Other Clinician	None
84de5425c415f2e1770268d6cf			smc		Yes	Before a medical procedure		18-24						No					4	5						2	5	1	3	4	6	7	8	No	Pain	Yes				Injection for pain relief	Injection for the treatment of a mild medical condition (low risk of morbidity)		Blood donation	NO			Nurse
02bd6f0760f8d0081b10d4e4a2			smc		Yes	Before a medical procedure	Under 18	18-24	25-34	35-44				No					4							4	7	3	2	5	6	1	8	Yes	Pain	Yes	Vaccinations	Blood draw from a vein in the arm					Blood donation	NO		Physician
1fc8fed512b8a8007146e93115			smc		Yes	Before a medical procedure	Under 18							No					4							1	3	2	5	4	6	8	7	No	Fear of fainting/feeling dizzy	No	Vaccinations	Blood draw from a vein in the arm		Injection for pain relief	Injection for the treatment of a mild medical condition (low risk of morbidity)	Injection for the treatment of a severe medical condition (significant risk of morbidity/mortality)	Blood donation	NO		Physician	Nurse
ada7619d7bd4e1dffaec002ea9			smc		Yes	During a medical procedure	Under 18	18-24	25-34	35-44	45-54			Yes											10	3	2	4	6	7	8	5	1	Yes	Previous traumatic experience with needles	Yes		Blood draw from a vein in the arm	Capillary blood draw (fingerstick)	Injection for pain relief	Injection for the treatment of a mild medical condition (low risk of morbidity)		Blood donation	NO		Physician	Nurse	Other Clinician	everyone i know. i HATE needles... never gonna be an illegal drug user, thank you god!
fff097161d7ec2a6532514bab0			smc		Yes	Before a medical procedure		18-24						Yes								7	8			1	2	6	3	5	7	4	8	Yes	Having to see your own blood	Yes	Vaccinations	Blood draw from a vein in the arm	Capillary blood draw (fingerstick)	Injection for pain relief	Injection for the treatment of a mild medical condition (low risk of morbidity)		Blood donation	Yes -- saw a therapist remotely (e.g., video call, phone call, or text)		Physician	Nurse
12ac0b735d2b39841e81d2553e			smc		No	After a medical procedure					45-54			Yes	0											7	2	5	6	3	4	1		No	Fear of fainting/feeling dizzy	No							Blood donation	NO			Nurse		none
80850d154d666d3e72e7c76654			smc		No	Before a medical procedure	Under 18							No	0											1	2	3	4	5	6	7	8	No	General anxiety	No					Injection for the treatment of a mild medical condition (low risk of morbidity)			NO				Other Clinician	no
821a05b3b3c6a48e096ae85585			smc		No	During a medical procedure	Under 18							No	0																			No	General anxiety	Yes							Blood donation	NO		Physician
55190c7e577e4ff525d5457b35			smc		Yes	Before a medical procedure	Under 18							No			2									1	2	3	4	5	6	7	8	No	Pain	No	Vaccinations							NO		Physician
e56ba0473ee12b19bd4d2d1a60			smc		Yes	During a medical procedure	Under 18	18-24						No				3								1	4	2	6	5	7	3	8	No	General anxiety	Yes			Capillary blood draw (fingerstick)					NO			Nurse		n/a
7b5c0f6ce62e713b6c5753e77e			smc		No	Before a medical procedure	Under 18							No	0											1	3	4	5	6	7	8	2	No	Disgust regarding the procedure	No							Blood donation	NO				Other Clinician	No
b0a4d04a65e74e1a77e716e846			smc		Yes	Before a medical procedure	Under 18	18-24						No								7				2	3	1	7	5	6	4	8	No	General anxiety	Yes				Injection for pain relief	Injection for the treatment of a mild medical condition (low risk of morbidity)			NO			Nurse
2c3c0d06929ece821dc69aad4d			smc		No	Before a medical procedure				35-44				No		1										1	2	3	4	5	6	7	8	No	Fear of fainting/feeling dizzy	No				Injection for pain relief				NO				Other Clinician
79bba321b217ca9776f8570b7e			smc		No	Before a medical procedure		18-24						No				3								3	1	2	4	5	6	7	8	No	Fear of something going wrong during the procedure	Yes		Blood draw from a vein in the arm						Yes -- saw a therapist in person			Nurse
7a7f20bba3996a49ee6806fe23			smc		No	During a medical procedure			25-34					No		1										8	7	6	5	4	3	2	1	No	Pain	No						Injection for the treatment of a severe medical condition (significant risk of morbidity/mortality)		NO				Other Clinician	na
d5aae11f6f61e77a2327ada2ac			smc		Yes	Before a medical procedure	Under 18	18-24	25-34					No								7				1	2	4	6	5	3	7	8	Yes	Pain	Yes		Blood draw from a vein in the arm		Injection for pain relief	Injection for the treatment of a mild medical condition (low risk of morbidity)		Blood donation	NO			Nurse
6005a43008eac5164bae21db52			smc		No	Before a medical procedure	Under 18							No	0																			No	Disgust regarding the procedure	No							Blood donation	NO				Other Clinician	None
61b96fef88de0839fd9a9be734			smc		Yes	Before a medical procedure	Under 18	18-24	25-34	35-44				No								7				1	2	3	7	8	4	5	6	No	Pain	Yes							Blood donation	NO				Other Clinician
a31d2700c39e5e3174b7e0d5e6			smc		Yes	During a medical procedure	Under 18	18-24						Yes									8			1	6	2	3	4	7	5	8	Yes	Pain	Yes		Blood draw from a vein in the arm	Capillary blood draw (fingerstick)	Injection for pain relief	Injection for the treatment of a mild medical condition (low risk of morbidity)		Blood donation	NO		Physician	Nurse
6ec3d2237b992ed66f25a793d7			smc		No	During a medical procedure			25-34					No							6					3	4	1	5	2	6	7	8	No	General anxiety	No	Vaccinations		Capillary blood draw (fingerstick)					NO			Nurse
d7a96f90f1e240b24432713131			smc		Yes	Before a medical procedure	Under 18	18-24						No										9		3	2	5	4	6	7	1	8	Yes	Fear of something going wrong during the procedure	Yes		Blood draw from a vein in the arm		Injection for pain relief			Blood donation	NO			Nurse
65d7e9664be66926e34a2b4b85			smc		Yes	Before a medical procedure		18-24						Yes			2		4	5						2	4	3	6	5	7	1		No	General anxiety	Yes							Blood donation	NO				Other Clinician
491e1445c164d20c1a9cd33d3e			smc		Yes	During a medical procedure		18-24						No						5						8	2	7	3	4	5	6		Yes	Pain	No			Capillary blood draw (fingerstick)					NO			Nurse
49d6435a71b1d7e05bd636ceee			smc		Yes	Before a medical procedure	Under 18	18-24	25-34	35-44				No				3								3	2	1	6	5	7	4	8	No	General anxiety	Yes		Blood draw from a vein in the arm	Capillary blood draw (fingerstick)				Blood donation	NO				Other Clinician	Lab technician
5f3b2f72448205d13190a56d23			smc		No	Before a medical procedure						55-64		No			2									1		2						No	General anxiety	Yes							Blood donation	NO			Nurse
cee473d182cdd45a82df51a240			smc		Yes	Before a medical procedure	Under 18							No							6					1	2	3	4	8	5	6	7	Yes	Fear of fainting/feeling dizzy	Yes	Vaccinations	Blood draw from a vein in the arm						NO				Other Clinician
a05b249f40388dd3caa77b1fd7			smc		Yes	During a medical procedure		18-24	25-34	35-44	45-54			No					4							5	7	2	1	6	4	3	8	No	General anxiety	Yes				Injection for pain relief	Injection for the treatment of a mild medical condition (low risk of morbidity)		Blood donation	NO			Nurse
01c84f5d220e521aaf509c1a42			smc		No	During a medical procedure			25-34					No				3								1	3	2	4	5	8	6	7	Yes	General anxiety	Yes		Blood draw from a vein in the arm						NO			Nurse
be1f70335305028292328a5e52			smc		No	After a medical procedure		18-24						No	0													2					1	Yes	Pain	No	Vaccinations	Blood draw from a vein in the arm						Yes -- saw a therapist in person			Nurse
50ea55661db2c7e4f2de6d5342			smc		Yes	Before a medical procedure	Under 18							Yes											10	4	5	6	3	7	2	1	8	Yes	Fear of something going wrong during the procedure	No		Blood draw from a vein in the arm					Blood donation	Yes -- saw a therapist in person				Other Clinician
d57d26e9f88447f39cfed2c484			smc		Yes	During a medical procedure				35-44				Yes							6					2	3	1	4	5	6	7	8	Yes	General anxiety	Yes	Vaccinations	Blood draw from a vein in the arm						Yes -- saw a therapist remotely (e.g., video call, phone call, or text)		Physician
82c334d8faf83c77cd2e3b5dd6			smc		Yes	Before a medical procedure	Under 18	18-24	25-34	35-44	45-54	55-64	65+	No										9		1	2	3	8	4	7	5	6	Yes	Previous traumatic experience with needles	Yes	Vaccinations	Blood draw from a vein in the arm	Capillary blood draw (fingerstick)	Injection for pain relief	Injection for the treatment of a mild medical condition (low risk of morbidity)	Injection for the treatment of a severe medical condition (significant risk of morbidity/mortality)	Blood donation	Yes -- saw a therapist in person		Physician	Nurse	Other Clinician
4b3b85f49945080a1844227253			smc		Yes	During a medical procedure				35-44				Yes								7				1	3	2	4	5	7	8	6	Yes	Having to see your own blood	Yes			Capillary blood draw (fingerstick)			Injection for the treatment of a severe medical condition (significant risk of morbidity/mortality)		Yes -- saw a therapist in person			Nurse
34bd29e74d65c42c2dfc2f1df6			smc		Yes	Before a medical procedure	Under 18							No									8			1	6	2	4	3	5	7	8	Yes	Pain	Yes	Vaccinations	Blood draw from a vein in the arm					Blood donation	NO		Physician
580b305de64c8a5064abf1ba7b			smc		No	Before a medical procedure	Under 18							No		1										1	2	3	4	6	5	7	8	No	Previous traumatic experience with needles	No		Blood draw from a vein in the arm	Capillary blood draw (fingerstick)					Yes -- saw a therapist remotely (e.g., video call, phone call, or text)			Nurse
718aef67c1de81e424ef6c6653			smc		Yes	Before a medical procedure			25-34					Yes									8			2	4	1	3	5	6	7	8	Yes	Previous traumatic experience with needles	Yes	Vaccinations		Capillary blood draw (fingerstick)					Yes -- saw a therapist in person			Nurse
edeb2a25139bff709dfa73c06f			smc		Yes	Before a medical procedure	Under 18	18-24	25-34	35-44	45-54			No							6					3			1		2			Yes	Disgust regarding the procedure	Yes		Blood draw from a vein in the arm					Blood donation	NO		Physician	Nurse	Other Clinician
aa992bf09e8651a2c3a39f7b8a			smc		No	During a medical procedure			25-34					No			2									2	1	3	4	5	6	7	8	No	Pain	No	Vaccinations							Yes -- saw a therapist remotely (e.g., video call, phone call, or text)			Nurse
2f16c945cac48b2d48259fa065			smc		Yes	During a medical procedure	Under 18							No							6					3	4	1	6	5	7	2	8	No	Pain	No						Injection for the treatment of a severe medical condition (significant risk of morbidity/mortality)		NO				Other Clinician	no
afd64617afefc52dd049be17fb			smc		Yes	Before a medical procedure	Under 18	18-24	25-34	35-44				No							6	7				3	6	1	2	4	7	5	8	Yes	Having to see your own blood	Yes		Blood draw from a vein in the arm			Injection for the treatment of a mild medical condition (low risk of morbidity)	Injection for the treatment of a severe medical condition (significant risk of morbidity/mortality)	Blood donation	NO				Other Clinician
fd02ae4a1a98a10048ef414f9d			smc		Yes	Before a medical procedure	Under 18	18-24	25-34	35-44	45-54	55-64		No								7				2		1				3		Yes	General anxiety	Yes		Blood draw from a vein in the arm		Injection for pain relief				NO			Nurse
94a0481dce14d5b2f31a238d5a			smc		Yes	Before a medical procedure	Under 18	18-24	25-34	35-44	45-54	55-64		No						5						1	2	4	6	5	7	3	8	Yes	Pain	Yes						Injection for the treatment of a severe medical condition (significant risk of morbidity/mortality)		NO		Physician	Nurse
0dc24e963efa23577727922550			smc		Yes	Before a medical procedure	Under 18	18-24	25-34					No									8			1	8	2	7	6	5	4	3	No	General anxiety	Yes							Blood donation	NO		Physician	Nurse
4a3d7265dcba447556532fc4d1			smc		Yes	Before a medical procedure		18-24						Yes						5						2	8	1	7	5	3	4	6	No	Fear of something going wrong during the procedure	No		Blood draw from a vein in the arm	Capillary blood draw (fingerstick)				Blood donation	NO			Nurse
38460fa7eae745730b68163b33			smc		Yes	Before a medical procedure		18-24						No							6					6	7	1	5	3	4	2	8	No	General anxiety	Yes							Blood donation	NO			Nurse
357e23b5a7010cb8530804809b			smc		Yes	Before a medical procedure						55-64		Yes								7				3	4	1	5	6	7	2	8	No	Fear of something going wrong during the procedure	No							Blood donation	NO		Physician	Nurse
1100701e82f2f77209e634123f			smc		Yes	Before a medical procedure	Under 18	18-24						No						5						3	5	1	4	2	7	6		No	Fear of fainting/feeling dizzy	Yes		Blood draw from a vein in the arm						NO		Physician
5f68ab3c49adce37c6c266b97f			smc		Yes	Before a medical procedure	Under 18	18-24						Yes									8			5	2	7	1	3	4	6		Yes	General anxiety	Yes						Injection for the treatment of a severe medical condition (significant risk of morbidity/mortality)	Blood donation	NO		Physician	Nurse
79980fecf92b23941f6e6886f9			smc		Yes	Before a medical procedure		18-24						Yes								7				6	1	2	7	3	5	4		No	General anxiety	No						Injection for the treatment of a severe medical condition (significant risk of morbidity/mortality)	Blood donation	NO		Physician	Nurse
0e88f035a54c4b228cbce78b8a			smc		No	After a medical procedure	Under 18							No	0											2	1	5	3	4	6	7	8	No	Previous traumatic experience with needles	No	Vaccinations							NO		Physician
6d913f08f8293724bff2d9bd28			smc		Yes	Before a medical procedure	Under 18							No					4							2	5	1	3	7	6	4	8	Yes	General anxiety	Yes		Blood draw from a vein in the arm	Capillary blood draw (fingerstick)				Blood donation	NO				Other Clinician	No
ab56487e563b9f409a4429b740			smc		No	Before a medical procedure	Under 18							No			2											2						No	General anxiety	Yes				Injection for pain relief				NO				Other Clinician
2bfe0a92e70f86716ac7cffafe			smc		No	Before a medical procedure			25-34					No	0											1	2	3	4	5	6	7	8	No	Fear of something going wrong during the procedure	No	Vaccinations							NO				Other Clinician
45e046531ce9f505e66a0c25b8			smc		Yes	Before a medical procedure	Under 18	18-24	25-34	35-44				Yes									8			1	2	3	4	5	6	7	8	Yes	Pain	Yes	Vaccinations	Blood draw from a vein in the arm						Yes -- saw a therapist in person		Physician
291446c445b89915f4beb4bbd4			smc		Yes	Before a medical procedure	Under 18							No											10	1	5	8	2	3	4	6	7	Yes	General anxiety	Yes	Vaccinations	Blood draw from a vein in the arm	Capillary blood draw (fingerstick)	Injection for pain relief	Injection for the treatment of a mild medical condition (low risk of morbidity)	Injection for the treatment of a severe medical condition (significant risk of morbidity/mortality)	Blood donation	NO		Physician	Nurse
17190d78b58fd76c419add958d			smc		Yes	Before a medical procedure		18-24	25-34	35-44	45-54	55-64	65+	No				3								5	6	1	7	4	2	3	8	No	Having to see your own blood	Yes		Blood draw from a vein in the arm						NO		Physician
f3a5f4c804ac59e02b430090ff			smc		Yes	Before a medical procedure			25-34					Yes							6					1	3	2	4	5	6	7	8	Yes	General anxiety	Yes	Vaccinations							Yes -- saw a therapist remotely (e.g., video call, phone call, or text)			Nurse
83a7525c4c44d69cf8ccea3251			smc		Yes	During a medical procedure		18-24						Yes			2	3	4							8	7	6	5	4	3	2	1	No	General anxiety	Yes		Blood draw from a vein in the arm	Capillary blood draw (fingerstick)	Injection for pain relief				Yes -- saw a therapist remotely (e.g., video call, phone call, or text)		Physician	Nurse
e5a990b967ddffec81dca36653			smc		No	Before a medical procedure		18-24	25-34					No			2																	No	Fear of something going wrong during the procedure	Yes		Blood draw from a vein in the arm					Blood donation	NO				Other Clinician
a146c4ea067a0e9ab23101b128			smc		No	Before a medical procedure	Under 18							No	0																			No	Fear of something going wrong during the procedure	No							Blood donation	NO				Other Clinician
73b7d0ec07d76a91fe89e20a0a			smc		Yes	During a medical procedure			25-34					No							6					1	7	2	5	3	4	6	8	No	General anxiety	Yes			Capillary blood draw (fingerstick)				Blood donation	NO				Other Clinician
e703fb68632c99b8bf32888463			smc		No	Before a medical procedure	Under 18							Yes									8			2	8	1	4	3	5	7	6	No	Pain	Yes	Vaccinations	Blood draw from a vein in the arm					Blood donation	NO		Physician	Nurse
e85eb2d30805c8d772c1f456d2			smc		Yes	During a medical procedure			25-34					Yes			2									4	1	2	3	5	6	7	8	No	Disgust regarding the procedure	No	Vaccinations		Capillary blood draw (fingerstick)			Injection for the treatment of a severe medical condition (significant risk of morbidity/mortality)		Yes -- saw a therapist in person			Nurse
92290269765af13dc5d9e33d48			smc		Yes	Before a medical procedure		18-24						No					4	5						1	2	3	4	5	6	8	7	No	Pain	No	Vaccinations							Yes -- saw a therapist remotely (e.g., video call, phone call, or text)		Physician
f62d9cf4ee2ee5fb6e70a21fae			smc		Yes	After a medical procedure	Under 18							Yes										9		5	3	6	1	7	2	4	8	Yes	Having to see your own blood	No	Vaccinations	Blood draw from a vein in the arm	Capillary blood draw (fingerstick)	Injection for pain relief	Injection for the treatment of a mild medical condition (low risk of morbidity)	Injection for the treatment of a severe medical condition (significant risk of morbidity/mortality)	Blood donation	Yes -- saw a therapist remotely (e.g., video call, phone call, or text)		Physician	Nurse	Other Clinician
611f10b1984c53b9344f0a0851			smc		Yes	During a medical procedure					45-54			No					4							1	8	2	3	4	6	5	7	No	Pain	No		Blood draw from a vein in the arm						NO		Physician
919ea39a4d7fc8b0bd2d768801			smc		No	During a medical procedure	Under 18							No	0																			No	General anxiety	Yes							Blood donation	NO				Other Clinician
37d4960aad18ffb20c12679f78			smc		Yes	Before a medical procedure				35-44	45-54	55-64	65+	Yes			2											2						No	General anxiety	Yes		Blood draw from a vein in the arm	Capillary blood draw (fingerstick)					NO			Nurse
362a1484e42262956a1ac2b79f			smc		Yes	Before a medical procedure					45-54			Yes											10	2	5	3	6	1	8	4		Yes	General anxiety	Yes	Vaccinations	Blood draw from a vein in the arm	Capillary blood draw (fingerstick)					Yes -- saw a therapist in person		Physician	Nurse
623844d769660d44f5bdb7ee8f			smc		Yes	Before a medical procedure	Under 18	18-24	25-34	35-44				Yes									8			5	1	3	2	4	7	6	8	Yes	Previous traumatic experience with needles	Yes		Blood draw from a vein in the arm		Injection for pain relief	Injection for the treatment of a mild medical condition (low risk of morbidity)		Blood donation	NO		Physician	Nurse
d87a1c235c35e09f1a4b4f617f			smc		No	After a medical procedure	Under 18	18-24						Yes		1										4	7	1	2	3	6	5	8	No	Previous traumatic experience with needles	Yes		Blood draw from a vein in the arm						NO				Other Clinician
dfc262f7ac651cedced86eac33			smc		Yes	Before a medical procedure		18-24						No							6					5	4	1	2	7	6	3	8	Yes	General anxiety	Yes	Vaccinations	Blood draw from a vein in the arm						NO		Physician	Nurse
974700e69a39361ec3e56d2b56			smc		No	Before a medical procedure	Under 18							No	0											1	4	2	6	3	7	5	8	No	Pain	Yes				Injection for pain relief				NO		Physician
6c4388864b01019f79dabcf937			smc		No	Before a medical procedure					45-54			No	0											1	6	2	7	4	5	3	8	No	Pain	Yes				Injection for pain relief				NO				Other Clinician	no
ce5d793ed738d513575f8a4d73			smc		No	After a medical procedure						55-64		No	0											3	5	2	6	7	8	4	1	No	Fear of something going wrong during the procedure	No							Blood donation	NO				Other Clinician	n/a
4dc767aeae760cecb6c9825ea0			smc		Yes	Before a medical procedure	Under 18	18-24	25-34					No					4							2	7	1	3	4	5	6	8	No	Having to see your own blood	Yes							Blood donation	NO		Physician	Nurse	Other Clinician
8eb42588bce45fd2872bffba69			smc		Yes	During a medical procedure	Under 18							No							6						1	5	6	2				No	General anxiety	Yes		Blood draw from a vein in the arm	Capillary blood draw (fingerstick)					NO		Physician	Nurse	Other Clinician
e42e09dc51d942febd68534412			smc		Yes	Before a medical procedure	Under 18							No							6					1	4	2	8	5	7	3		No	Pain	Yes				Injection for pain relief				NO		Physician
8f6d895f00a4d6578b4e7638c2			smc		No	After a medical procedure					45-54			No	0											5	6	1	4	2	7	3	8	No	Fear of something going wrong during the procedure	No						Injection for the treatment of a severe medical condition (significant risk of morbidity/mortality)		NO				Other Clinician	no comment
f5ee2380974b2a18639b404262			smc		Yes	Before a medical procedure	Under 18	18-24	25-34	35-44				No									8			1	2	4	6	7	5	3	8	Yes	General anxiety	Yes							Blood donation	NO		Physician	Nurse
441c5db7b7b0d361a991b51b54			smc		Yes	Before a medical procedure				35-44				No		1										1	4	2	3	5	6	7	8	No	Pain	Yes							Blood donation	NO		Physician
ebe4094f9ac086d1b3a02a9ec4			smc		No	After a medical procedure			25-34					No						5						5	6	1	4	3	7	2	8	No	General anxiety	No							Blood donation	NO		Physician	Nurse
1bc6c73080faafa5a2a7eb9fd5			smc		No	Before a medical procedure	Under 18							Yes							6					1	6	2	5	4	7	3		No	Pain	Yes		Blood draw from a vein in the arm						NO			Nurse
e17755fc827faa8d3b3e45f87c			smc		No	Before a medical procedure			25-34					No					4							1	4	3	2	5	7	6	8	No	Having to see your own blood	Yes							Blood donation	NO			Nurse
a712e8a03dff4c3072397dca7a			smc		No	After a medical procedure				35-44				No	0											1	2	3	4	5	6	7	8	No	Fear of something going wrong during the procedure	No	Vaccinations	Blood draw from a vein in the arm	Capillary blood draw (fingerstick)	Injection for pain relief	Injection for the treatment of a mild medical condition (low risk of morbidity)	Injection for the treatment of a severe medical condition (significant risk of morbidity/mortality)	Blood donation	NO		Physician
052536079eb43f7e65af49ea31			smc		Yes	Before a medical procedure	Under 18	18-24	25-34	35-44	45-54	55-64	65+	No										9		2	1	3	4	5	6	7	8	No	Previous traumatic experience with needles	Yes							Blood donation	NO		Physician	Nurse	Other Clinician
73fe180f8bb82f1e1416148425			smc		Yes	Before a medical procedure			25-34		45-54			No						5	6					3	7	1	2	6	5	4	8	No	Having to see your own blood	Yes							Blood donation	NO		Physician
ca66ceafb35563634fc11ab381			smc		Yes	Before a medical procedure	Under 18	18-24						No									8			1	3	4	6	7	2	5	8	Yes	Pain	Yes		Blood draw from a vein in the arm	Capillary blood draw (fingerstick)				Blood donation	NO			Nurse
71ad90af78a35c1c08243ed9c8			smc		Yes	During a medical procedure	Under 18							No				3	4						10	1	2	4	3	6	5	7	8	No	Having to see your own blood	Yes			Capillary blood draw (fingerstick)	Injection for pain relief	Injection for the treatment of a mild medical condition (low risk of morbidity)	Injection for the treatment of a severe medical condition (significant risk of morbidity/mortality)		Yes -- saw a therapist remotely (e.g., video call, phone call, or text)		Physician
6880f0916114b8800c2451b2e3			smc		Yes	During a medical procedure						55-64		Yes		1										2	3	1	5	6	7	4	8	Yes	Previous traumatic experience with needles	Yes		Blood draw from a vein in the arm						Yes -- saw a therapist remotely (e.g., video call, phone call, or text)		Physician	Nurse
50ca681add18a3306561de2de5			smc		Yes	Before a medical procedure	Under 18	18-24	25-34					No									8			1	5	2	4	6	7	3	8	Yes	Pain	Yes	Vaccinations	Blood draw from a vein in the arm		Injection for pain relief	Injection for the treatment of a mild medical condition (low risk of morbidity)	Injection for the treatment of a severe medical condition (significant risk of morbidity/mortality)	Blood donation	NO		Physician	Nurse
90230304f977bc67617bbfc030			smc		No	During a medical procedure			25-34					No	0											2	4	3	7	6	5	1	8	No	General anxiety	No		Blood draw from a vein in the arm						NO			Nurse
6ceb169a3e6f99d6d1ecf21a49			smc		No	During a medical procedure	Under 18							No	0																			No	General anxiety	Yes			Capillary blood draw (fingerstick)					NO			Nurse
ea7428c1f7bf27f3524eb79877			smc		Yes	Before a medical procedure		18-24	25-34					No				3								7	4	1	2	5	8	3		No	General anxiety	Yes				Injection for pain relief				NO		Physician	Nurse
c8588fd6117f95e0a0c8065d88			smc		Yes	Before a medical procedure	Under 18							No				3								2								No	Pain	Yes					Injection for the treatment of a mild medical condition (low risk of morbidity)			NO				Other Clinician	No, have not shared
7231eb64ec9f4e7a279108cd7d			smc		No	After a medical procedure			25-34					No	0																			No	Fear of something going wrong during the procedure	No	Vaccinations						Blood donation	NO			Nurse		No
1d4f8f5c68ea7c726abdc8c553			smc		Yes	Before a medical procedure	Under 18	18-24	25-34	35-44				No								7				1	5	2	4	6	7	3	8	No	Pain	Yes				Injection for pain relief			Blood donation	NO		Physician	Nurse	Other Clinician
500b50f10a1b11721742fdfa05			smc		No	Before a medical procedure		18-24						No				3								2		3				1		No	Pain	No		Blood draw from a vein in the arm					Blood donation	NO				Other Clinician	No
7c82544daef29e7afbf96d6229			smc		No	Before a medical procedure	Under 18							No	0																			No	General anxiety	Yes					Injection for the treatment of a mild medical condition (low risk of morbidity)			NO				Other Clinician	No one
29c39bd784195573471cb66745			smc		Yes	Before a medical procedure			25-34	35-44				Yes			2	3	4	5						2	3	1	4	5	6	7	8	Yes	Having to see your own blood	Yes		Blood draw from a vein in the arm	Capillary blood draw (fingerstick)					Yes -- saw a therapist remotely (e.g., video call, phone call, or text)		Physician	Nurse
5e5b347eae4d3cacec2add5229			smc		No	Before a medical procedure				35-44				No				3								1	2	7	8	3	6	5	4	No	Previous traumatic experience with needles	Yes							Blood donation	NO			Nurse
259af0ea7c738374212c4cae1e			smc		Yes	During a medical procedure		18-24						Yes		1					6					6	1	2	3	5	7	4		Yes	Having to see your own blood	Yes	Vaccinations	Blood draw from a vein in the arm						NO		Physician	Nurse
b1313d0d1c0b53b438bec80770			smc		Yes	Before a medical procedure	Under 18	18-24						Yes								7				3	2	1	4	5	6	7	8	Yes	General anxiety	Yes	Vaccinations	Blood draw from a vein in the arm	Capillary blood draw (fingerstick)					Yes -- saw a therapist remotely (e.g., video call, phone call, or text)		Physician	Nurse	Other Clinician
9ffce87e47f894f1d1430726af			smc		Yes	After a medical procedure			25-34			55-64		Yes		1				5				9		1	2	3	4	5	6	7	8	Yes	Disgust regarding the procedure	Yes		Blood draw from a vein in the arm		Injection for pain relief				Yes -- saw a therapist in person			Nurse
b42e61ad93435a359a0aeeefca			smc		No	After a medical procedure		18-24						Yes	0											4	1	2	5	3	6	7	8	No	General anxiety	No	Vaccinations							NO				Other Clinician
41cd63632276f6cabd125448f1			smc		Yes	Before a medical procedure	Under 18	18-24						No				3								1	3	6	5	2	4	8	7	No	General anxiety	No		Blood draw from a vein in the arm		Injection for pain relief			Blood donation	NO		Physician	Nurse
3fe330b79a0cce3fa8fe1aad53			smc		No	After a medical procedure							65+	No	0											2	3	4	5	1	6	7	8	No	Fear of fainting/feeling dizzy	No		Blood draw from a vein in the arm						NO		Physician
e8cfdb969ac6f70765d13474e9			smc		Yes	After a medical procedure	Under 18							No				3																No	Having to see your own blood	No	Vaccinations		Capillary blood draw (fingerstick)					Yes -- saw a therapist in person				Other Clinician
821d9daa536902ce7c376cb86d			smc		Yes	During a medical procedure	Under 18	18-24						No							6					2	8							Yes	Disgust regarding the procedure	Yes	Vaccinations	Blood draw from a vein in the arm		Injection for pain relief	Injection for the treatment of a mild medical condition (low risk of morbidity)	Injection for the treatment of a severe medical condition (significant risk of morbidity/mortality)	Blood donation	Other (please specify)	na	Physician			na
002959984103752f44991402ca			smc		No	Before a medical procedure					45-54			No					4							1	3	2	4	5	6	7	8	No	Pain	Yes							Blood donation	NO			Nurse
0c7fbec453ff82a69164fe2cc6			smc		No	Before a medical procedure	Under 18							No	0													1						No	Fear of something going wrong during the procedure	Yes						Injection for the treatment of a severe medical condition (significant risk of morbidity/mortality)		NO		Physician
0f278d69d59cf2ea31d826815e			smc		Yes	Before a medical procedure					45-54			Yes		1										1	2	3	4	5	6	7	8	Yes	Pain	Yes	Vaccinations							Yes -- saw a therapist in person		Physician
69f39198980c96994419737ff0			smc		No	Before a medical procedure	Under 18							No	0											1	4	2	3	6	7	5	8	No	Pain	No						Injection for the treatment of a severe medical condition (significant risk of morbidity/mortality)		NO			Nurse
4ca97e3ec70ec70f0fbe68bac8			smc		Yes	During a medical procedure			25-34					No	0											1	4	2	3	5	6	7	8	No	General anxiety	Yes			Capillary blood draw (fingerstick)					Yes -- saw a therapist in person		Physician
a6a806c4ad3a0dba06ba117cc3			smc		Yes	Before a medical procedure		18-24						Yes		1										3	2	4	1	8	6	5	7	No	Having to see your own blood	Yes		Blood draw from a vein in the arm				Injection for the treatment of a severe medical condition (significant risk of morbidity/mortality)		Yes -- saw a therapist remotely (e.g., video call, phone call, or text)			Nurse
0faebaf09edfc76e9b09a6b28d			smc		Yes	After a medical procedure	Under 18							No			2									8	4	6	5	1	2	3	7	Yes	Pain	Yes				Injection for pain relief				NO			Nurse
028bcbd43e39fbc708d637f25d			smc		Yes	During a medical procedure		18-24						Yes			2			5						1	6	2	7	4	8	3	5	No	Disgust regarding the procedure	Yes			Capillary blood draw (fingerstick)				Blood donation	Yes -- saw a therapist in person		Physician
866aa24c13046acee96f4da1e2			smc		Yes	Before a medical procedure	Under 18	18-24	25-34	35-44	45-54			No						5						4	5	1	6	7	2	3	8	No	General anxiety	Yes		Blood draw from a vein in the arm				Injection for the treatment of a severe medical condition (significant risk of morbidity/mortality)	Blood donation	NO		Physician	Nurse
3d509995f143a5f0cdc8aa948b			smc		Yes	Before a medical procedure	Under 18	18-24	25-34					No								7				3	1	2	6	4	7	5	8	Yes	General anxiety	Yes				Injection for pain relief			Blood donation	NO				Other Clinician	therapist
db9b1af8eb9929ad7582c69db0			smc		No	Before a medical procedure	Under 18							No	0																			No	Pain	Yes			Capillary blood draw (fingerstick)					NO				Other Clinician	no fear
81b47bedcbd634071a9f4ddbf1			smc		Yes	Before a medical procedure	Under 18	18-24	25-34	35-44				No							6					2	1	3	4	6	7	5	8	No	Previous traumatic experience with needles	Yes							Blood donation	NO			Nurse	Other Clinician
75a71bc7478290165a5461d71f			smc		Yes	Before a medical procedure	Under 18	18-24	25-34	35-44	45-54			No									8			6	7	1	2	3	4	5	8	Yes	General anxiety	Yes		Blood draw from a vein in the arm					Blood donation	NO		Physician	Nurse
02c5e46fb09a0f4986e57c72f4			smc		Yes	Before a medical procedure	Under 18	18-24						No			2								10	1	2	4	7	5	6	8	3	No	Previous traumatic experience with needles	No		Blood draw from a vein in the arm		Injection for pain relief			Blood donation	NO		Physician
f8c8707b580ecbd9411d1df5d8			smc		Yes	Before a medical procedure	Under 18							No							6					1	5	2	4	8	7	3		Yes	Pain	Yes	Vaccinations	Blood draw from a vein in the arm					Blood donation	NO		Physician
5c618fa07a6696a6d50ac9dc97			smc		Yes	Before a medical procedure	Under 18	18-24	25-34	35-44				No								7				1	4	2	7	3	6	5	8	Yes	Pain	Yes	Vaccinations			Injection for pain relief	Injection for the treatment of a mild medical condition (low risk of morbidity)			Yes -- saw a therapist in person		Physician	Nurse
ca4e8d4c220db20c502bd617a2			smc		Yes	During a medical procedure				35-44				Yes									8			1	2	4	6	7	5	3	8	Yes	Pain	Yes	Vaccinations	Blood draw from a vein in the arm	Capillary blood draw (fingerstick)	Injection for pain relief	Injection for the treatment of a mild medical condition (low risk of morbidity)	Injection for the treatment of a severe medical condition (significant risk of morbidity/mortality)	Blood donation	NO		Physician	Nurse
2b2304c25d64ae4cfef752dbf9			smc		Yes	Before a medical procedure	Under 18	18-24						Yes								7				5	6	1	3	4	7	2	8	No	Having to see your own blood	Yes		Blood draw from a vein in the arm						NO		Physician	Nurse
acdf7a32a4c5339e05beeb867a			smc		No	During a medical procedure			25-34					No			2									7	8	6	5	4	3	2	1	No	Pain	No	Vaccinations	Blood draw from a vein in the arm	Capillary blood draw (fingerstick)		Injection for the treatment of a mild medical condition (low risk of morbidity)			NO		Physician
b25e179ffc4dab7ce0fbd86952			smc		Yes	Before a medical procedure	Under 18	18-24						No											10	2	1	3	4	5	7	6	8	Yes	Previous traumatic experience with needles	Yes	Vaccinations	Blood draw from a vein in the arm	Capillary blood draw (fingerstick)	Injection for pain relief	Injection for the treatment of a mild medical condition (low risk of morbidity)	Injection for the treatment of a severe medical condition (significant risk of morbidity/mortality)	Blood donation	NO				Other Clinician	None
7b1e2dbca3154870271e3faca2			smc		Yes	Before a medical procedure	Under 18							No									8			5	4	8	1	2	6	7	3	No	General anxiety	Yes	Vaccinations		Capillary blood draw (fingerstick)		Injection for the treatment of a mild medical condition (low risk of morbidity)			Yes -- saw a therapist remotely (e.g., video call, phone call, or text)		Physician
a5f88765d454b38071855f57a4			smc		No	Before a medical procedure					45-54			No			2									3	5	1	6	2	7	4	8	No	General anxiety	No							Blood donation	NO				Other Clinician
e2c9851c2c88ffacd4e7346f8c			smc		Yes	Before a medical procedure	Under 18							No								7				3	2	4	1	5	6	8	7	No	Fear of fainting/feeling dizzy	No				Injection for pain relief				NO			Nurse
cec65e995fe508c59fb17a1d0f			smc		Yes	Before a medical procedure	Under 18	18-24	25-34	35-44				Yes									8				2			1		3		Yes	Previous traumatic experience with needles	Yes	Vaccinations	Blood draw from a vein in the arm	Capillary blood draw (fingerstick)	Injection for pain relief	Injection for the treatment of a mild medical condition (low risk of morbidity)	Injection for the treatment of a severe medical condition (significant risk of morbidity/mortality)	Blood donation	NO		Physician	Nurse
bddaefda3f40b838f17a7c9cef			smc		No	Before a medical procedure	Under 18							Yes			2							9		2	4	1	8	7	6	3	5	No	General anxiety	No				Injection for pain relief				NO		Physician
bb25a2f02d465972666a589223			smc		Yes	Before a medical procedure					45-54			Yes			2									1	2	3	4	5	7	6	8	Yes	Previous traumatic experience with needles	Yes	Vaccinations		Capillary blood draw (fingerstick)		Injection for the treatment of a mild medical condition (low risk of morbidity)			Yes -- saw a therapist remotely (e.g., video call, phone call, or text)			Nurse
a9a4a65e1b7736c0e22dbcc6e6			smc		No	During a medical procedure		18-24						No		1										1	2	3	4	5	6	8	7	No	General anxiety	Yes	Vaccinations							Yes -- saw a therapist remotely (e.g., video call, phone call, or text)		Physician
2440ec1faf8930dcd331954c3a			smc		Yes	Before a medical procedure	Under 18	18-24	25-34					No										9		5	8	1	2	6	7	3	4	Yes	Previous traumatic experience with needles	Yes	Vaccinations	Blood draw from a vein in the arm	Capillary blood draw (fingerstick)	Injection for pain relief	Injection for the treatment of a mild medical condition (low risk of morbidity)	Injection for the treatment of a severe medical condition (significant risk of morbidity/mortality)	Blood donation	NO		Physician	Nurse
7d5d8ac5f63615364ac2205c00			smc		No	Before a medical procedure	Under 18							No	0																			No	General anxiety	Yes							Blood donation	NO				Other Clinician	None
2ed029452885d4e49552ca77e8			smc		Yes	Before a medical procedure	Under 18	18-24						Yes								7				2	1	4	3	5	6	7	8	Yes	Previous traumatic experience with needles	Yes		Blood draw from a vein in the arm	Capillary blood draw (fingerstick)				Blood donation	Yes -- saw a therapist remotely (e.g., video call, phone call, or text)		Physician	Nurse
dd75457cdc39c8ca7218bfa194			smc		Yes	During a medical procedure		18-24					65+	Yes										9		1	2	6	3	4	7	5	8	Yes	Pain	No	Vaccinations	Blood draw from a vein in the arm		Injection for pain relief			Blood donation	NO			Nurse
a89019aa6c9b95ab4e046838de			smc		Yes	During a medical procedure	Under 18	18-24	25-34	35-44	45-54	55-64		No						5						1	2	3	6	4	7	5	8	No	Pain	Yes					Injection for the treatment of a mild medical condition (low risk of morbidity)		Blood donation	NO		Physician	Nurse
372e6a0392f914cc7b19a8d090			smc		No	During a medical procedure			25-34					No			2									2	1	3	4	5	6	7	8	No	Previous traumatic experience with needles	Yes			Capillary blood draw (fingerstick)					Yes -- saw a therapist in person		Physician
cdb9e13cb5b962a7267a911361			smc		Yes	Before a medical procedure				35-44	45-54	55-64		No			2									7	2	1	5	4	8	6	3	No	Fear of something going wrong during the procedure	Yes				Injection for pain relief			Blood donation	NO			Nurse
2a3a1daa10a7701192ac2566e0			smc		Yes	Before a medical procedure		18-24	25-34					No						5						5	2	3	7	6	4	1	8	No	Fear of something going wrong during the procedure	No			Capillary blood draw (fingerstick)					NO				Other Clinician	n/a
576767ba920df1d8cb99dfed4c			smc		Yes	Before a medical procedure				35-44				No						5						1	8	2	3	7	6	4	5	No	General anxiety	Yes		Blood draw from a vein in the arm						Other (please specify)	I don't have a phobia, I just don't want to be stabbed and I think that's a perfectly reasonable disposition to have.	Physician	Nurse	Other Clinician	yeah I have that shit is scary.
0565bae058e2f78b9d913ab3d6			smc		No	Before a medical procedure	Under 18							No	0																			No	Pain	Yes	Vaccinations							NO		Physician
67f6672ac9da7f6c419b8612fb			smc		No	After a medical procedure	Under 18							No	0											2	5	6	3	7	4	8	1	No	Pain	No			Capillary blood draw (fingerstick)					NO				Other Clinician	none
ffe03ab73d3c27950ac50a0561			smc		No	During a medical procedure			25-34					No			2									4	2	3	6	5	7	1	8	No	Previous traumatic experience with needles	Yes		Blood draw from a vein in the arm	Capillary blood draw (fingerstick)				Blood donation	NO				Other Clinician	N/A
a53a4f7ac114ca93fbe9516edc			smc		Yes	During a medical procedure				35-44				Yes				3								6	8	5	7	1	4	3	2	Yes	General anxiety	Yes		Blood draw from a vein in the arm						Yes -- saw a therapist remotely (e.g., video call, phone call, or text)			Nurse
fe990b58cf6cf633f5ccd21021			smc		No	During a medical procedure	Under 18							Yes			2									3	6	1	4	5	7	2		No	General anxiety	Yes				Injection for pain relief				NO				Other Clinician
e04cfe621d3067fee2de06f2a0			smc		Yes	Before a medical procedure	Under 18	18-24	25-34	35-44	45-54	55-64		No											10	6	3	5	7	4	2	1	8	Yes	Fear of something going wrong during the procedure	Yes						Injection for the treatment of a severe medical condition (significant risk of morbidity/mortality)		NO		Physician			no
318e4d6881d8ceb133866753d7			smc		No	During a medical procedure	Under 18							No	0											3	2	4	5	6	7	8	1	No	Pain	Yes					Injection for the treatment of a mild medical condition (low risk of morbidity)			Other (please specify)	No phobia			Other Clinician	No phobia
e1cf26749571c82241efa37f8d			smc		Yes	Before a medical procedure				35-44				No									8			6		8	3	2				Yes	General anxiety	No				Injection for pain relief		Injection for the treatment of a severe medical condition (significant risk of morbidity/mortality)		NO			Nurse
5f67850058cca671dd1fddc149			smc		No	Before a medical procedure					45-54			No		1										2	3	4	5	1	6	7	8	No	Fear of fainting/feeling dizzy	No						Injection for the treatment of a severe medical condition (significant risk of morbidity/mortality)		NO				Other Clinician	None
9874c0c16c39d9276c4f7f987d			smc		Yes	Before a medical procedure	Under 18							No	0											1	2	3	4	5	6	7	8	No	Pain	Yes	Vaccinations							NO				Other Clinician
7aeb48f93392e4d90888d387cc			smc		No	Before a medical procedure	Under 18							Yes	0											2	3	4	5	6	7	8	1	No	General anxiety	Yes						Injection for the treatment of a severe medical condition (significant risk of morbidity/mortality)		NO				Other Clinician	N\A
3635c3beb3f0dc684cbbbbc051			smc		No	Before a medical procedure			25-34					Yes		1				5						1	3	2	4	5	6	8	7	No	Previous traumatic experience with needles	No					Injection for the treatment of a mild medical condition (low risk of morbidity)			NO		Physician
29044329d466753d5237281e20			smc		No	During a medical procedure	Under 18							No			2									2	1	4	3	7	6	5	8	No	Pain	Yes		Blood draw from a vein in the arm			Injection for the treatment of a mild medical condition (low risk of morbidity)		Blood donation	Other (please specify)	I don't really have a fear of needles, although I don't really like them that much, but it hasn't been a big enough issue where I would need to seek help for it.		Nurse	Other Clinician
84efe01fde4cd42c9060193332			smc		Yes	Before a medical procedure	Under 18							Yes											10	7	2	6	1	3	5	8		Yes	Having to see your own blood	Yes			Capillary blood draw (fingerstick)					NO		Physician	Nurse
234b4bf6ec7477d7ccd8497e57			smc		No	After a medical procedure		18-24						Yes					4							5	1	6	2	7	3	8	4	No	Previous traumatic experience with needles	No		Blood draw from a vein in the arm						Yes -- saw a therapist remotely (e.g., video call, phone call, or text)			Nurse
eba218f807b2258c2e6bd93194			smc		No	Before a medical procedure	Under 18							No	0																			No	Pain	Yes				Injection for pain relief				NO				Other Clinician
d656ec414d5085464036950075			smc		Yes	Before a medical procedure			25-34					Yes					4							2	1	3	4	5	6	7	8	Yes	Pain	Yes	Vaccinations	Blood draw from a vein in the arm						Yes -- saw a therapist in person		Physician
f8accce7397bab2e84bf02b3e1			smc		Yes	During a medical procedure	Under 18	18-24						Yes								7				5	6	1	7	2	3	4	8	Yes	General anxiety	Yes	Vaccinations		Capillary blood draw (fingerstick)		Injection for the treatment of a mild medical condition (low risk of morbidity)		Blood donation	Yes -- saw a therapist remotely (e.g., video call, phone call, or text)			Nurse
59607899b363139bc26c4edb84			smc		Yes	Before a medical procedure	Under 18	18-24						No									8			1	8	2	3	4	6	5	7	Yes	Pain	Yes		Blood draw from a vein in the arm	Capillary blood draw (fingerstick)				Blood donation	NO			Nurse
624e889b4af3fb8035138ffbe9			smc		Yes	Before a medical procedure			25-34					Yes									8			3	8	4	2	7	1	5	6	Yes	Having to see your own blood	Yes		Blood draw from a vein in the arm						Yes -- saw a therapist remotely (e.g., video call, phone call, or text)			Nurse
0fe210ff59a920d11ae67ea7f3			smc		Yes	During a medical procedure		18-24						Yes											10	1	2	3	4	5	6	7	8	No	General anxiety	Yes		Blood draw from a vein in the arm						Yes -- saw a therapist remotely (e.g., video call, phone call, or text)		Physician
f2cfbfeeaaf556c255948b0199			smc		No	Before a medical procedure			25-34					No	0											2	1	3	4	5	6	7	8	Yes	General anxiety	Yes						Injection for the treatment of a severe medical condition (significant risk of morbidity/mortality)		NO				Other Clinician	no
8299394c50b5e132e42513ea36			smc		Yes	During a medical procedure	Under 18	18-24	25-34	35-44	45-54	55-64	65+	No											10	7	1	5	4	3	6	2		Yes	Previous traumatic experience with needles	No	Vaccinations	Blood draw from a vein in the arm	Capillary blood draw (fingerstick)	Injection for pain relief	Injection for the treatment of a mild medical condition (low risk of morbidity)	Injection for the treatment of a severe medical condition (significant risk of morbidity/mortality)	Blood donation	NO		Physician	Nurse
a0936548f1449c722c10ebba04			smc		No	Before a medical procedure							65+	No						5														No	Fear of something going wrong during the procedure	Yes				Injection for pain relief				NO				Other Clinician
12788c929f7bb3b21747ddd6d4			smc		No	Before a medical procedure				35-44				No						5						1	3	2	5	7	6	4	8	Yes	Previous traumatic experience with needles	Yes		Blood draw from a vein in the arm					Blood donation	NO				Other Clinician	na
afde3a62d82cf65706b8e77ea9			smc		Yes	During a medical procedure		18-24						Yes							6					1	4	3	7	2	5	6	8	Yes	Having to see your own blood	Yes		Blood draw from a vein in the arm			Injection for the treatment of a mild medical condition (low risk of morbidity)			Yes -- saw a therapist in person			Nurse
6936313d86fb6303785a713fe3			smc		No	After a medical procedure	Under 18							No	0																			No	Fear of something going wrong during the procedure	No							Blood donation	NO				Other Clinician
34515329fe74d2db717898bab4			smc		No	During a medical procedure			25-34					No				3								1	6	2	7	3	4	5	8	No	General anxiety	Yes		Blood draw from a vein in the arm					Blood donation	NO		Physician			no
ffc909d3246e30dc1a98a6c1b6			smc		No	Before a medical procedure	Under 18							No	0											1								No	Fear of something going wrong during the procedure	Yes						Injection for the treatment of a severe medical condition (significant risk of morbidity/mortality)		NO				Other Clinician	No one
b260f033e23cdf9dabebd8fbfa			smc		Yes	Before a medical procedure	Under 18							No											10				2	1		8		Yes	Previous traumatic experience with needles	No	Vaccinations	Blood draw from a vein in the arm			Injection for the treatment of a mild medical condition (low risk of morbidity)		Blood donation	NO		Physician
69b31c46a20cc71e03bbb91045			smc		Yes	During a medical procedure		18-24						Yes			2																	Yes	General anxiety	Yes	Vaccinations							Yes -- saw a therapist remotely (e.g., video call, phone call, or text)			Nurse
da0332bb1dc5ab9df64dd19128			smc		No	Before a medical procedure	Under 18							No		1										1	3	2	7	6	5	4	8	No	Pain	Yes					Injection for the treatment of a mild medical condition (low risk of morbidity)			NO			Nurse
81ebb09f247e8b18fe5a031d8b			smc		Yes	Before a medical procedure						55-64		No						5						4	2	1	5	6	7	8	3	No	Fear of something going wrong during the procedure	Yes							Blood donation	NO			Nurse
906269846aa328af3f9b192886			smc		Yes	Before a medical procedure	Under 18	18-24	25-34	35-44	45-54	55-64		No										9		1	6	2	5	4	3	7	8	No	Fear of something going wrong during the procedure	No				Injection for pain relief			Blood donation	NO		Physician	Nurse
48da0e50d6e741f12d7f90c585			smc		No	After a medical procedure		18-24						No	0											1	3	2	4	5	6	7	8	No	Pain	No	Vaccinations							NO		Physician
140e93524310f2ccecf0108a5c			smc		Yes	During a medical procedure	Under 18	18-24	25-34	35-44				Yes						5						5	1	2	7	3	6	4	8	Yes	Previous traumatic experience with needles	Yes	Vaccinations	Blood draw from a vein in the arm	Capillary blood draw (fingerstick)	Injection for pain relief	Injection for the treatment of a mild medical condition (low risk of morbidity)	Injection for the treatment of a severe medical condition (significant risk of morbidity/mortality)	Blood donation	NO		Physician	Nurse
6e51de84d1eef833bb897d4cb5			smc		Yes	During a medical procedure			25-34					Yes						5						2	4	1	6	8	3	5	7	Yes	General anxiety	Yes			Capillary blood draw (fingerstick)					Yes -- saw a therapist remotely (e.g., video call, phone call, or text)			Nurse
653a6f563d1f60aa0b948d67c1			smc		Yes	During a medical procedure		18-24						Yes										9		3	1	2	5	6	7	4	8	No	Previous traumatic experience with needles	Yes	Vaccinations	Blood draw from a vein in the arm		Injection for pain relief				Yes -- saw a therapist remotely (e.g., video call, phone call, or text)		Physician	Nurse
f524c52bdfcb68bd992e20b375			smc		No	Before a medical procedure	Under 18							No								7				1	3	2	6	8	5	4	7	No	General anxiety	Yes							Blood donation	NO				Other Clinician
051265075055add2b5eaa2faf2			smc		No	After a medical procedure			25-34					No	0											1	2	4	3	5	6	7	8	No	Pain	No		Blood draw from a vein in the arm						NO				Other Clinician
9b49d5611a540300bc10815796			smc		Yes	Before a medical procedure	Under 18	18-24						Yes								7				1	3	4	6	5	7	2	8	Yes	General anxiety	Yes	Vaccinations	Blood draw from a vein in the arm	Capillary blood draw (fingerstick)	Injection for pain relief	Injection for the treatment of a mild medical condition (low risk of morbidity)	Injection for the treatment of a severe medical condition (significant risk of morbidity/mortality)	Blood donation	NO				Other Clinician	friends/family
842d1bad5b85270a8d09e984ee			smc		No	After a medical procedure	Under 18							Yes			2									8	3	6	2	1	4	5	7	No	General anxiety	Yes				Injection for pain relief				NO		Physician
668225bdb3df0dccb44643b821			smc		No	Before a medical procedure				35-44				No	0																			No	Fear of something going wrong during the procedure	Yes							Blood donation	NO			Nurse
e8a7d787e06c6547fb9ba060c9			smc		No	During a medical procedure	Under 18							Yes	0											1	7	3	4	5	6	2	8	No	Fear of something going wrong during the procedure	Yes	Vaccinations		Capillary blood draw (fingerstick)					Other (please specify)	I do not have needle phobia. This survey doesn’t have any options for if we do not			Other Clinician	Nope
2f8bb43192bac9e0ebe0abf9e2			smc		No	Before a medical procedure	Under 18							No	0											1								No	Pain	No				Injection for pain relief				NO			Nurse
e987740ae882fea7e9d9a9741f			smc		Yes	Before a medical procedure	Under 18	18-24	25-34	35-44				No									8			1	3	2	6	4	7	5	8	Yes	Fear of fainting/feeling dizzy	Yes	Vaccinations	Blood draw from a vein in the arm		Injection for pain relief	Injection for the treatment of a mild medical condition (low risk of morbidity)	Injection for the treatment of a severe medical condition (significant risk of morbidity/mortality)	Blood donation	NO		Physician	Nurse	Other Clinician
f8f1c7b14b798dddd62d8b7a53			smc		Yes	Before a medical procedure	Under 18	18-24	25-34					No						5						4	5	3	2	1	6	7	8	No	Fear of fainting/feeling dizzy	Yes							Blood donation	NO			Nurse
3cdf2d92c707722bee2a79a528			smc		Yes	Before a medical procedure			25-34					No					4							1	4	2	8	3	6	5	7	Yes	General anxiety	No	Vaccinations	Blood draw from a vein in the arm					Blood donation	NO		Physician
1bb607754d5a0d68a2c78c56b1			smc		No	Before a medical procedure	Under 18							No		1										7	2	1	3	6	5	4		No	General anxiety	Yes	Vaccinations							NO				Other Clinician
98a91ba80a55bb7688f99071f1			smc		No	After a medical procedure	Under 18							No			2									1	3	2	4	6	5	7	8	No	Fear of something going wrong during the procedure	Yes					Injection for the treatment of a mild medical condition (low risk of morbidity)			NO				Other Clinician
534383aff83d8667d024332d30			smc		Yes	Before a medical procedure		18-24						Yes								7				1	2	3	4	5	6	7	8	Yes	General anxiety	Yes		Blood draw from a vein in the arm			Injection for the treatment of a mild medical condition (low risk of morbidity)			Yes -- saw a therapist in person		Physician
a25e9c5e933be5a6fe36d4ff44			smc		No	After a medical procedure	Under 18							No	0											1	2	3	4	5	6	7	8	Yes	Pain	Yes					Injection for the treatment of a mild medical condition (low risk of morbidity)			NO		Physician
74ad288de1ffcbee2c80e9e994			smc		Yes	Before a medical procedure	Under 18	18-24	25-34					No				3								2	7	1	4	5	6	3	8	No	General anxiety	Yes							Blood donation	NO			Nurse
01ad338b62f149ab28d6f508c7			smc		Yes	Before a medical procedure	Under 18							Yes											10	2	3	1	4	5	6	7	8	Yes	General anxiety	Yes	Vaccinations	Blood draw from a vein in the arm	Capillary blood draw (fingerstick)	Injection for pain relief	Injection for the treatment of a mild medical condition (low risk of morbidity)	Injection for the treatment of a severe medical condition (significant risk of morbidity/mortality)	Blood donation	NO		Physician	Nurse
6e57c9891865577ae36f66f8c9			smc		Yes	Before a medical procedure	Under 18	18-24						No			2									3	4	1	5	6	7	2	8	No	Fear of something going wrong during the procedure	Yes					Injection for the treatment of a mild medical condition (low risk of morbidity)			NO			Nurse
e8a9e6cd892c71bc8db69ffa9b			smc		Yes	During a medical procedure	Under 18	18-24	25-34					No								7				2	4	5	7	1	6	3		Yes	Fear of fainting/feeling dizzy	Yes	Vaccinations			Injection for pain relief			Blood donation	NO		Physician
3b5fac0e4819c72800ce3777ae			smc		Yes	Before a medical procedure	Under 18							Yes		1										1	2	3	4	5	6	7	8	Yes	Pain	Yes	Vaccinations							Yes -- saw a therapist in person		Physician
4b6bb90edcee1b2837b8114739			smc		Yes	Before a medical procedure			25-34					Yes									8			2		1	5	6	7	3	8	No	General anxiety	Yes	Vaccinations	Blood draw from a vein in the arm				Injection for the treatment of a severe medical condition (significant risk of morbidity/mortality)		NO				Other Clinician	family
23b95280d98ad4f2d64d830a1c			smc		Yes	During a medical procedure	Under 18	18-24	25-34					No						5						3	6	4	1	2	7	5	8	Yes	Having to see your own blood	Yes		Blood draw from a vein in the arm					Blood donation	NO			Nurse
097fa164be2f177b59e93d80f0			smc		Yes	During a medical procedure	Under 18	18-24						Yes								7				2	1	3	4	5	6	7	8	Yes	Pain	Yes	Vaccinations	Blood draw from a vein in the arm	Capillary blood draw (fingerstick)					Yes -- saw a therapist in person		Physician	Nurse
e0247ed558e3d9d66648ce0acb			smc		Yes	Before a medical procedure	Under 18							No									8			4	6	3	1	5	7	2	8	No	Pain	Yes	Vaccinations	Blood draw from a vein in the arm		Injection for pain relief			Blood donation	NO				Other Clinician	none
e609bc4b13bce8d1a7a6bb2d1a			smc		Yes	Before a medical procedure	Under 18	18-24						No							6					1	7	3	2	5	6	4		Yes	Pain	Yes	Vaccinations	Blood draw from a vein in the arm	Capillary blood draw (fingerstick)	Injection for pain relief	Injection for the treatment of a mild medical condition (low risk of morbidity)	Injection for the treatment of a severe medical condition (significant risk of morbidity/mortality)	Blood donation	NO				Other Clinician
e83bc94a97d3e2ed97cafb4b26			smc		Yes	Before a medical procedure	Under 18	18-24						No							6	7				3	2	1	8	5	6	4	7	Yes	Previous traumatic experience with needles	Yes		Blood draw from a vein in the arm	Capillary blood draw (fingerstick)		Injection for the treatment of a mild medical condition (low risk of morbidity)		Blood donation	NO			Nurse
daa8a65518c4d7c58b18d5340a			smc		Yes	During a medical procedure	Under 18							No					4							2	3	4	5	6	7	1	8	No	Fear of something going wrong during the procedure	Yes						Injection for the treatment of a severe medical condition (significant risk of morbidity/mortality)		NO				Other Clinician
440c427a428a4e1877b9676f4d			smc		No	During a medical procedure						55-64		No	0											6	5	3	2	4	1	7	8	No	Pain	No				Injection for pain relief			Blood donation	NO				Other Clinician
85d1641ffd94696aacfab86d23			smc		No	During a medical procedure		18-24						No	0											2	1	5	6	3	7	4	8	No	Fear of something going wrong during the procedure	No				Injection for pain relief				NO			Nurse
d797c8d46a2cf8052df767a1c4			smc		Yes	Before a medical procedure							65+	No									8			4	3	1	5	2	6	7	8	Yes	Fear of fainting/feeling dizzy	Yes	Vaccinations				Injection for the treatment of a mild medical condition (low risk of morbidity)			NO		Physician
4c0da375d641bf1b4c9d8bd360			smc		Yes	During a medical procedure		18-24	25-34					No								7	8	9										Yes	Fear of fainting/feeling dizzy	No	Vaccinations	Blood draw from a vein in the arm	Capillary blood draw (fingerstick)	Injection for pain relief	Injection for the treatment of a mild medical condition (low risk of morbidity)	Injection for the treatment of a severe medical condition (significant risk of morbidity/mortality)	Blood donation	NO		Physician
45053781f0594f00404b7d1a28			smc		Yes	Before a medical procedure	Under 18	18-24	25-34					No								7				4	6	2	5	1	7	3	8	No	Fear of fainting/feeling dizzy	Yes							Blood donation	Yes -- saw a therapist in person		Physician	Nurse	Other Clinician
131c8fb147903729c690816cf2			smc		No	Before a medical procedure	Under 18							No	0											1	2	3	4	5	6	7	8	No	Pain	Yes	Vaccinations							NO		Physician
bf328ec7afeceac1709bbb1a76			smc		No	After a medical procedure	Under 18	18-24	25-34	35-44	45-54	55-64	65+	No	0											7	8	4	5	2	1	3	6	No	Having to see your own blood	Yes						Injection for the treatment of a severe medical condition (significant risk of morbidity/mortality)		NO		Physician	Nurse	Other Clinician	Receptionist
4891c070eda39683c539dc96ec			smc		No	After a medical procedure	Under 18							Yes											10	2	3	7	5	6	4	1	8	No	General anxiety	No							Blood donation	NO				Other Clinician	no
72dbe3b856fb4567019d9cd580			smc		Yes	Before a medical procedure		18-24						No									8			4	1	2	3	6	5	7	8	No	Fear of fainting/feeling dizzy	Yes		Blood draw from a vein in the arm			Injection for the treatment of a mild medical condition (low risk of morbidity)	Injection for the treatment of a severe medical condition (significant risk of morbidity/mortality)		NO			Nurse
3e774c79a5dc8d8d1fc2210e86			smc		No	Before a medical procedure			25-34					No	0																			Yes	General anxiety	No							Blood donation	NO				Other Clinician
de8eca73f5629a6ffce73cd779			smc		Yes	Before a medical procedure	Under 18				45-54			Yes										9		1	3	2	4	5	6	7	8	Yes	General anxiety	Yes	Vaccinations	Blood draw from a vein in the arm	Capillary blood draw (fingerstick)	Injection for pain relief	Injection for the treatment of a mild medical condition (low risk of morbidity)	Injection for the treatment of a severe medical condition (significant risk of morbidity/mortality)	Blood donation	NO			Nurse
cf08ce2060cbe83559077ec3b1			smc		No	After a medical procedure				35-44				No				3								2	4	3	5	6	7	1	8	No	Fear of something going wrong during the procedure	No				Injection for pain relief				NO			Nurse
5ebec0dcda7ea624f39aad6e40			smc		No	During a medical procedure		18-24						No		1										2	5	4	7	1	6	3	8	No	Fear of fainting/feeling dizzy	Yes							Blood donation	NO			Nurse
825316d0d0793c4c930dd19496			smc		Yes	During a medical procedure	Under 18	18-24	25-34	35-44				No								7				1	2	5	6	3	7	4	8	No	Previous traumatic experience with needles	Yes		Blood draw from a vein in the arm						NO		Physician	Nurse	Other Clinician
16f02ad0f3119ceab2d4c3a172			smc		No	Before a medical procedure							65+	Yes	0													1						No	Fear of fainting/feeling dizzy	Yes							Blood donation	NO				Other Clinician	No
2764b0a0643c86249d791cda28			smc		Yes	Before a medical procedure	Under 18							No						5						5	8	6	4	7	3	2	1	Yes	Previous traumatic experience with needles	Yes	Vaccinations	Blood draw from a vein in the arm		Injection for pain relief	Injection for the treatment of a mild medical condition (low risk of morbidity)	Injection for the treatment of a severe medical condition (significant risk of morbidity/mortality)		NO			Nurse
4913d24aaec73fc4bba5bee169			smc		Yes	During a medical procedure	Under 18	18-24	25-34	35-44				No							6	7	8	9	10	1	3	2	4	5	6	7	8	Yes	General anxiety	Yes	Vaccinations	Blood draw from a vein in the arm	Capillary blood draw (fingerstick)	Injection for pain relief	Injection for the treatment of a mild medical condition (low risk of morbidity)	Injection for the treatment of a severe medical condition (significant risk of morbidity/mortality)	Blood donation	NO		Physician	Nurse
2fa91df3adac18ed6470ebce2c			smc		No	During a medical procedure	Under 18							No	0											3	5	2	7	4	6	1	8	No	Fear of something going wrong during the procedure	No				Injection for pain relief				NO			Nurse		I don’t have a fear of needles but the survey won’t let me leave any of your questions unanswered
f6b96e019990fd08d75172aacc			smc		No	Before a medical procedure	Under 18							No			2									1	2	3	4	5	6	8	7	No	Fear of something going wrong during the procedure	No			Capillary blood draw (fingerstick)					NO				Other Clinician	no
fd0bdb1277c09996e356070ceb			smc		Yes	Before a medical procedure			25-34					No							6					2	7	1	6	3	5	4	8	Yes	General anxiety	Yes		Blood draw from a vein in the arm	Capillary blood draw (fingerstick)				Blood donation	Yes -- saw a therapist remotely (e.g., video call, phone call, or text)		Physician
a6ceaf27b36cdc446413df67fa			smc		No	During a medical procedure	Under 18							No							6					2								No	General anxiety	Yes				Injection for pain relief				Yes -- saw a therapist remotely (e.g., video call, phone call, or text)			Nurse
2ed9e51e38ca3d5b88791fb92a			smc		Yes	During a medical procedure			25-34	35-44	45-54			No									8			3	1	8	7	2	4	6		No	Pain	Yes	Vaccinations	Blood draw from a vein in the arm						NO			Nurse
bddb508e719ef44bf09fe01d62			smc		Yes	After a medical procedure		18-24						No								7				1	5	2	6	3	7	4	8	Yes	Pain	Yes		Blood draw from a vein in the arm	Capillary blood draw (fingerstick)	Injection for pain relief			Blood donation	NO		Physician	Nurse
2b3f8303bf15eeea3178d377c0			smc		Yes	Before a medical procedure	Under 18							No							6					1	8	3	2	4	5	6	7	No	Pain	No							Blood donation	NO			Nurse
9a0334b8731f5db0d9bbb0e765			smc		Yes	During a medical procedure			25-34					Yes											10	8	5	6	4	7	3	2	1	Yes	General anxiety	Yes		Blood draw from a vein in the arm						Yes -- saw a therapist remotely (e.g., video call, phone call, or text)			Nurse
71114fefb5320a167c000cad5e			smc		No	Before a medical procedure	Under 18							Yes				3															2	Yes	Having to see your own blood	Yes	Vaccinations							Yes -- saw a therapist in person			Nurse
e6ccfcaf14f509f27e06c950f0			smc		Yes	Before a medical procedure	Under 18	18-24	25-34					No					4							2	1	3	8	7	6	4	5	No	General anxiety	Yes			Capillary blood draw (fingerstick)	Injection for pain relief			Blood donation	NO			Nurse	Other Clinician
019fe39ca2600ffff6df743020			smc		Yes	Before a medical procedure		18-24	25-34	35-44				Yes		1										3	1	2	4	5	7	6	8	No	Previous traumatic experience with needles	Yes	Vaccinations	Blood draw from a vein in the arm	Capillary blood draw (fingerstick)	Injection for pain relief			Blood donation	Yes -- saw a therapist remotely (e.g., video call, phone call, or text)		Physician	Nurse
c7807c94ff0a1c294a407ff877			smc		No	Before a medical procedure	Under 18							No	0											7	8	6	5	4	3	2	1	No	Pain	Yes						Injection for the treatment of a severe medical condition (significant risk of morbidity/mortality)		NO				Other Clinician
e6783c40cd8072afce53141b2c			smc		No	During a medical procedure	Under 18							No	0																			No	Fear of something going wrong during the procedure	No	Vaccinations							NO		Physician			No
b06ee72d79fd0189136f81feaf			smc		No	After a medical procedure			25-34					No	0											1	4	5	6	3	7	2	8	No	Fear of fainting/feeling dizzy	Yes							Blood donation	NO			Nurse
16e10592a8ee3313d95778c3ff			smc		No	During a medical procedure		18-24						No	0											8	2	1	6	7	3	4		No	Fear of something going wrong during the procedure	No						Injection for the treatment of a severe medical condition (significant risk of morbidity/mortality)		NO				Other Clinician	Never shared
9ff6324ee0893599f652330df5			smc		No	During a medical procedure	Under 18	18-24	25-34	35-44				No	0											3	4	1	5	6	2	7	8	No	General anxiety	Yes	Vaccinations							NO			Nurse
d40ab33b16725db1da1184fbda			smc		Yes	Before a medical procedure		18-24	25-34					Yes		1			4							1	2	3	4	5	6	7	8	No	Previous traumatic experience with needles	Yes			Capillary blood draw (fingerstick)	Injection for pain relief		Injection for the treatment of a severe medical condition (significant risk of morbidity/mortality)		Yes -- saw a therapist remotely (e.g., video call, phone call, or text)		Physician	Nurse
fd15f826db93487264932ad056			smc		Yes	During a medical procedure		18-24						Yes											10	1	2	3	6	5	4	7	8	Yes	Previous traumatic experience with needles	Yes		Blood draw from a vein in the arm						Yes -- saw a therapist remotely (e.g., video call, phone call, or text)		Physician
d57019dda0566da6f74826f424			smc		Yes	Before a medical procedure	Under 18							No						5						5	7	1	6	2	3	4	8	No	General anxiety	No			Capillary blood draw (fingerstick)					NO			Nurse
4953dc18d0047cd879f827b7f1			smc		Yes	Before a medical procedure		18-24						No							6					1	7	2	6	5	4	3	8	No	General anxiety	No	Vaccinations							NO			Nurse
69919e3528cae03ab500fb0816			smc		Yes	Before a medical procedure			25-34					No						5		7				4	2	1	5	6	7	3	8	Yes	General anxiety	Yes		Blood draw from a vein in the arm						NO			Nurse
5acca25488bae5ff7b4512b5f7			smc		Yes	Before a medical procedure		18-24	25-34					Yes		1	2									2	1	3	4	5	6	7	8	Yes	Previous traumatic experience with needles	Yes	Vaccinations	Blood draw from a vein in the arm						Yes -- saw a therapist remotely (e.g., video call, phone call, or text)		Physician	Nurse
6e43209b398eb98d524b8a9011			smc		Yes	During a medical procedure					45-54			Yes											10	1	3	2	4	5	6	7	8	Yes	Pain	Yes				Injection for pain relief				NO		Physician	Nurse
829c8acaf436537957e4463a9c			smc		No	During a medical procedure	Under 18							No		1										2	4	1	3	8	6	7	5	No	General anxiety	Yes		Blood draw from a vein in the arm					Blood donation	NO				Other Clinician	No
00495a4131dba832f525aafe42			smc		Yes	During a medical procedure	Under 18							No							6					1	4	2	5	7	6	3	8	Yes	General anxiety	Yes	Vaccinations	Blood draw from a vein in the arm					Blood donation	NO				Other Clinician
653623a5667b476eaead079b96			smc		Yes	Before a medical procedure	Under 18	18-24						No				3								1	3	2	4	5	6	7	8	Yes	Pain	Yes		Blood draw from a vein in the arm					Blood donation	NO			Nurse
4696eef80d0b3a857faf9d746a			smc		Yes	Before a medical procedure		18-24						Yes	0											4	1	2	3	6	5	8	7	Yes	General anxiety	Yes	Vaccinations				Injection for the treatment of a mild medical condition (low risk of morbidity)			Yes -- saw a therapist remotely (e.g., video call, phone call, or text)			Nurse
9abeacc43dad67748c7a8816ea			smc		No	Before a medical procedure	Under 18							No			2									2	7	4	5	1	6	3		No	Fear of fainting/feeling dizzy	No							Blood donation	NO			Nurse
fa62cee92c0fd5ebf318fc9d85			smc		Yes	After a medical procedure			25-34					No								7				1	4	3	2	8	6	7	5	No	Pain	Yes			Capillary blood draw (fingerstick)	Injection for pain relief	Injection for the treatment of a mild medical condition (low risk of morbidity)			Yes -- saw a therapist in person				Other Clinician
64c0f0c8320310f5c85d5e9452			smc		Yes	Before a medical procedure							65+	No									8			3	1	2	4	5	6	7	8	Yes	Previous traumatic experience with needles	Yes	Vaccinations	Blood draw from a vein in the arm	Capillary blood draw (fingerstick)	Injection for pain relief	Injection for the treatment of a mild medical condition (low risk of morbidity)	Injection for the treatment of a severe medical condition (significant risk of morbidity/mortality)	Blood donation	NO		Physician	Nurse	Other Clinician	Hospital
595669d6d2a6151f62152035a5			smc		Yes	Before a medical procedure	Under 18							Yes								7				2	6	3	7	4	5	1	8	Yes	Fear of fainting/feeling dizzy	Yes		Blood draw from a vein in the arm						NO		Physician
d0b07e1da0c05302a1643db1bd			smc		Yes	During a medical procedure		18-24						No				3	4							1	2	3	4	5	6	7	8	Yes	Having to see your own blood	Yes				Injection for pain relief				NO			Nurse
bfc630dce38fc1c5d68b1109eb			smc		Yes	Before a medical procedure			25-34					Yes	0											1	2	7	8	3	4	5	6	Yes	Previous traumatic experience with needles	Yes	Vaccinations	Blood draw from a vein in the arm	Capillary blood draw (fingerstick)					Yes -- saw a therapist in person		Physician
8d1a06b4971aeeb46b20ad6c92			smc		Yes	During a medical procedure	Under 18	18-24	25-34					Yes								7				1	3	2	4	5	7	8	6	No	General anxiety	No				Injection for pain relief				Yes -- saw a therapist remotely (e.g., video call, phone call, or text)			Nurse
555ffc3f453d9c85785f4bbd13			smc		No	Before a medical procedure	Under 18							No	0											1	8		2		7			No	Pain	No							Blood donation	NO		Physician
0a32384fdad40716a77f96c33a			smc		Yes	Before a medical procedure	Under 18	18-24						No					4							2	8	1	3	4	6	5		Yes	General anxiety	Yes		Blood draw from a vein in the arm						NO			Nurse
b0930d0b8b678df400ebda87fe			smc		Yes	Before a medical procedure			25-34					No									8			3	8	5	1	2	7	4	6	Yes	Pain	Yes		Blood draw from a vein in the arm			Injection for the treatment of a mild medical condition (low risk of morbidity)	Injection for the treatment of a severe medical condition (significant risk of morbidity/mortality)		Yes -- saw a therapist remotely (e.g., video call, phone call, or text)			Nurse
d7926778e39d13b0a22f404cf8			smc		Yes	During a medical procedure			25-34					Yes					4							2	1	3	4	5	6	7	8	Yes	General anxiety	Yes			Capillary blood draw (fingerstick)					Yes -- saw a therapist remotely (e.g., video call, phone call, or text)			Nurse
bae70bc25ab90f799f78918345			smc		No	Before a medical procedure	Under 18	18-24						No	0											2	3	1	4	5	6	7	8	No	Disgust regarding the procedure	No	Vaccinations							NO				Other Clinician
e633b3aee9d598376963a54919			smc		Yes	After a medical procedure			25-34					No				3								2	1	5	6	7	4	3	8	No	General anxiety	Yes	Vaccinations						Blood donation	NO				Other Clinician	the person who took my blood
510a592c154008be6aaa772e6c			smc		Yes	Before a medical procedure	Under 18							Yes											10	1	3	4	7	6	5	8	2	No	Pain	Yes	Vaccinations	Blood draw from a vein in the arm	Capillary blood draw (fingerstick)	Injection for pain relief				NO			Nurse
2431a80c284f6cee25fff0b9e7			smc		Yes	Before a medical procedure		18-24						No					4							2	3	1	4	5	6	7	8	No	Pain	Yes					Injection for the treatment of a mild medical condition (low risk of morbidity)			NO			Nurse
d5ed98c1e2af1cd88c5aad0044			smc		Yes	Before a medical procedure	Under 18	18-24	25-34	35-44	45-54			No								7				1	5	2	6	4	7	3		Yes	General anxiety	Yes					Injection for the treatment of a mild medical condition (low risk of morbidity)			NO			Nurse
234afa2aa39842baff25269e23			smc		No	Before a medical procedure	Under 18							No					4							1					2			No	Pain	No							Blood donation	NO				Other Clinician
98325512fd60492ab6346fdc90			smc		No	After a medical procedure							65+	No	0											1	2	3	4	5	6	7	8	No	General anxiety	No				Injection for pain relief				NO				Other Clinician	I don't have a phobia
c3e2ff2ae6a1b7225219f0924b			smc		Yes	During a medical procedure			25-34	35-44	45-54			No						5						6	4	1	5	3	7	2		Yes	General anxiety	Yes		Blood draw from a vein in the arm		Injection for pain relief			Blood donation	NO				Other Clinician
a0dfa694b9fc9bd04e74a5bd2a			smc		Yes	Before a medical procedure		18-24	25-34	35-44	45-54			No								7				1	4	3	2	8	5	6	7	No	Fear of something going wrong during the procedure	Yes							Blood donation	NO		Physician	Nurse
f2beb6dd014c0f76dc1fa270d2			smc		No	During a medical procedure	Under 18							No	0											5	3	1	7	4	6	2		No	Disgust regarding the procedure	Yes					Injection for the treatment of a mild medical condition (low risk of morbidity)			NO			Nurse
35200ea0312f7206f9e090d75a			smc		No	During a medical procedure				35-44				No		1										2	5	1	7	3	6	4	8	No	General anxiety	No							Blood donation	NO				Other Clinician
8fc329c14bf4789ce8514c45cf			smc		Yes	During a medical procedure	Under 18	18-24						Yes						5						1	2	3	7	4	6	5	8	Yes	General anxiety	Yes		Blood draw from a vein in the arm					Blood donation	NO			Nurse
449866bb18f8022b6b60c0a1ee			smc		Yes	Before a medical procedure	Under 18	18-24	25-34					No					4							2	1	5	7	4	6	3	8	Yes	Previous traumatic experience with needles	Yes	Vaccinations	Blood draw from a vein in the arm		Injection for pain relief			Blood donation	NO				Other Clinician	None
9704fede668fb37225bb4b56c3			smc		No	Before a medical procedure						55-64		No		1										1	3	2	4	5	6	7	8	No	Pain	No							Blood donation	NO		Physician	Nurse
870f2d5061dd19f22b42db276c			smc		Yes	Before a medical procedure	Under 18							No			2		4		6					3	2	5	8	7	4	1	6	No	General anxiety	Yes			Capillary blood draw (fingerstick)	Injection for pain relief				NO				Other Clinician
94d4beaeb2358f325e0054078f			smc		No	During a medical procedure							65+	No	0											1	2	3	4	5	6	7	8	No	General anxiety	Yes					Injection for the treatment of a mild medical condition (low risk of morbidity)			NO				Other Clinician	No fear of needles
cb51b6b78a1778532f4eaf921d			smc		Yes	Before a medical procedure	Under 18							Yes			2									1	3	2	5	6	7	4	8	Yes	General anxiety	Yes	Vaccinations				Injection for the treatment of a mild medical condition (low risk of morbidity)			NO			Nurse
1292d14bb44a1695463aecddc5			smc		Yes	During a medical procedure	Under 18							No								7				2	8	3	7	4	6		1	No	General anxiety	Yes		Blood draw from a vein in the arm	Capillary blood draw (fingerstick)				Blood donation	NO		Physician
588a54dbd5cb05f35be428e206			smc		Yes	Before a medical procedure	Under 18							No				3								1	2	3	6	7	5	4	8	No	Previous traumatic experience with needles	Yes							Blood donation	NO		Physician	Nurse
710b7e5f7b9eee350a176d3310			smc		Yes	Before a medical procedure	Under 18							No							6					2	4	3	6	1	7	5	8	No	General anxiety	Yes				Injection for pain relief				NO				Other Clinician	none
e243b566b9b3e18b1d44fda2d6			smc		Yes	During a medical procedure	Under 18							No					4							1	2	3	7	4	5	6	8	No	Previous traumatic experience with needles	No				Injection for pain relief				Yes -- saw a therapist remotely (e.g., video call, phone call, or text)			Nurse
84cc70cfa6eededb10b25bfa86			smc		Yes	Before a medical procedure		18-24						Yes					4							2	4	1	5	6	7	3	8	Yes	General anxiety	Yes		Blood draw from a vein in the arm					Blood donation	NO			Nurse
d497a5c1e72322bc2c69750eaa			smc		Yes	Before a medical procedure			25-34					Yes								7				5	8	6	7	2	1	3	4	Yes	General anxiety	Yes		Blood draw from a vein in the arm			Injection for the treatment of a mild medical condition (low risk of morbidity)			Yes -- saw a therapist in person		Physician
1ae64cecbbc30a5412d8396548			smc		No	Before a medical procedure							65+	Yes											10	5	4	1	3	2	7	8		No	General anxiety	Yes	Vaccinations	Blood draw from a vein in the arm			Injection for the treatment of a mild medical condition (low risk of morbidity)			NO			Nurse
9f0cf79f7620893f168dc2d10d			smc		Yes	During a medical procedure			25-34					Yes						5						8	5							Yes	General anxiety	Yes	Vaccinations	Blood draw from a vein in the arm						NO			Nurse
bf1f65886fcab9f069d35a4b12			smc		Yes	After a medical procedure		18-24						Yes		1										1	2	3	4	5	6	7	8	Yes	Pain	No		Blood draw from a vein in the arm						Yes -- saw a therapist remotely (e.g., video call, phone call, or text)			Nurse
05115cac7055cb181779dfbe1d			smc		Yes	Before a medical procedure	Under 18							Yes						5						4	3	5	1	8	7	2		Yes	Fear of fainting/feeling dizzy	Yes		Blood draw from a vein in the arm						NO			Nurse
1817af3f0271b5e6590b293a1b			smc		No	During a medical procedure	Under 18			35-44				No	0																			No	Pain	No							Blood donation	NO				Other Clinician
b78928a8ff3e632d30f9a55bac			smc		Yes	Before a medical procedure	Under 18							No				3								2	7	1	4	5	8	3	6	Yes	General anxiety	Yes			Capillary blood draw (fingerstick)				Blood donation	NO			Nurse
[truncated: 535 more rows]
[truncated: 39 more columns]
